# Supplementary material for: The genomic basis of the plant island syndrome in Darwin’s giant daisies
Source: Nat Commun. 2022 Jun 28;13:3729. doi: 10.1038/s41467-022-31280-w (PMC9240058; doi:10.1038/s41467-022-31280-w)
Supplement: Supplementary file 4 — Supplementary Data 1-4 [file 41467_2022_31280_MOESM4_ESM.xlsx]

## Sheet: Suppl. Data 01
ID	Gene name	Protein name	broad category	specific category	specific findings	Paper 1	Paper 2	Paper 3	Paper 4	Paper 5
OG0005507	AT3G02900	Low-density receptor-like protein	Photosynthesis/Leaf	May be associated with light reception	Paper 1: only says that it is an unidentified metabolite; Paper 2: While the function is unknown, it is significantly expressed in the dpa1 mutant (deficiency of plastid ATP synthase 1), a mutant where the process of photosynthesis is altered. For instance, at low light intensity dpa1 is close to the wild type, but not with increasing light intensity	Heterosis manifestation during early Arabidopsis seedling development is characterized by intermediate gene expression and enhanced metabolic activity in the hybrids	Inactivation of the Chloroplast ATP Synthase γ Subunit Results in High Non-photochemical Fluorescence Quenching and Altered Nuclear Gene Expression in Arabidopsis thaliana	.	.	.
OG0010497	AT5G58760	DDB2	Photosynthesis/Leaf ; Stress	Coping with Ultra Violet stress, which damages the DNA	Paper 1: says that DDB2 cooperates with DET1 during the 'exision repair process' - a mechanism which allows plants to cope with mutagenic effects of light; Paper 2 confirms paper 1.	The conserved factor DE-ETIOLATED 1 cooperates with CUL4–DDB1DDB2 to maintain genome integrity upon UV stress	RAD7 homologues contribute to Arabidopsis UV tolerance	.	.	.
OG0002556	AT4G16430	JAM3	Fertility (reproductive organs); Immunity	Repressing defensive hormones (Jasmonate hormones). They are also associated with male sterility.	Paper 1: says that Arabidopsis where this is injected become male sterily; Paper 2: says they negatively regulate Jasmonate hormones, which are associated with defence towards predators	Two bHLH-type transcription factors, JA-ASSOCIATED MYC2-LIKE2 and JAM3, are transcriptional repressors and affect male fertility	Basic Helix-Loop-Helix Transcription Factors	.	.	.
							JASMONATE-ASSOCIATED MYC2-LIKE1 (JAM1),
							JAM2, and JAM3 Are Negative Regulators of Jasmonate
							Responses in Arabidopsis
OG0005574	AT5G03470	ATB' ALPHA	Meiosis/Mitosis	Sister chromatid cohesion during meiosis	Paper 1: says - that the absense of this gene leads to premature loss of chromosome cohesion in meiosis I.; Paper 2: says it has a detectable expression during pollen germination and pollen tube growth, but not significant expression between them.	PROTEIN PHOSHATASE 2A B’α and β Maintain Centromeric Sister Chromatid Cohesion during Meiosis in Arabidopsis (note the gene name is different but TAIR says the paper tallks about ATB' ALPHA gene)	Transcriptome Analyses Show Changes in Gene Expression to Accompany Pollen Germination and Tube Growth in Arabidopsis	.	.	.
OG0008805	AT3G24030	hydroxyethylthiazole kinase family protein	Metabolism	Helps recovering vitamin B1 so it can be reused	Paper 1: says that it helps recover vitamin B1 so it can be re-used; Paper 2: says it's significantly changed in leaves upon CaLCuV infection (negative)	Identification of the thiamin salvage enzyme thiazole kinase in Arabidopsis and maize	Global Analysis of Arabidopsis Gene Expression Uncovers a Complex Array of Changes Impacting Pathogen Response and Cell Cycle during Geminivirus Infection	.	.	.
OG0001650	AT4G11800	Calcineurin-like metallo-phosphoesterase superfamily protein	-	-	Paper 1: says it's significantly changed in leaves upon CaLCuV infection (positive); Paper 2: says it has a detectable expression during pollen germination and pollen tube growth, but not significant expression between them	Global Analysis of Arabidopsis Gene Expression Uncovers a Complex Array of Changes Impacting Pathogen Response and Cell Cycle during Geminivirus Infection	Transcriptome Analyses Show Changes in Gene Expression to Accompany Pollen Germination and Tube Growth in Arabidopsis	.	.	.
OG0001567	AT3G11430	GPAT5	Embryo	Seed coat protection	Paper 1: The gene is required to accumulate suberin (fatty acid) in the seed coat, which is essential for embryo protection	New insights of low-temperature plasma effects on germination of three genotypes of Arabidopsis thaliana seeds under osmotic and saline stresses	.	.	.	.
OG0001073	AT5G06560	MYOB7	-	-	Paper 1: says it's significantly changed in leaves upon CaLCuV infection (positive)	Global Analysis of Arabidopsis Gene Expression Uncovers a Complex Array of Changes Impacting Pathogen Response and Cell Cycle during Geminivirus Infection	.	.	.	.
OG0002287	AT3G55090	ABCG16	Immunity; Fertility (reproductive organs)	Jasmonate transport (defensive hormones); Male sterility	Paper 1/2: says they are Jasmonate transporters; Paper 3: Immunity against Pseudomonas syringae pv tomato DC3000; Paper 4/5: says knockouts are male-sterile	Transporter-Mediated Subcellular Distribution in the Metabolism and Signaling of Jasmonates	Transporter-Mediated Nuclear Entry of Jasmonoyl-Isoleucine Is Essential for Jasmonate Signaling	ATP-Dependent Binding Cassette Transporter G Family Member 16 Increases Plant Tolerance to Abscisic Acid and Assists in Basal Resistance against Pseudomonas syringae DC3000	Postmeiotic development of pollen surface layers requires two Arabidopsis ABCG-type transporters	ABCG Transporters Are Required for Suberin and Pollen Wall Extracellular Barriers in Arabidopsis
OG0002324	AT2G42490	CuAO-zeta	Root	Lateral root development	Paper 1: Loss of this gene leads to retarded lateral root development	Peroxisomal CuAOζ and its product H2O2 regulate the distribution of auxin and IBA-dependent lateral root development in Arabidopsis	.	.	.	.
OG0001205	AT5G44280	RING1A	Embryo; Fertility (reproductive organs); Life-phase transition / growth	Represses embryonic traits; Transition from vegetative to reproductive growth	Paper 1: says that mutants exhibit embryonic traits during vegetative growth. In specific, key regulatory genes involved in embryogenesis and stem cell activity are ectopically expressed in the mutant.; Paper 2: Says that it mediates the transition from vegetative to reproductive development in Arabidopsis. Mutants lead to late-floweing, by derepression of MAF 4-5 (MADS AFFECTING FLOWERING) flora…	The Arabidopsis PRC1-like ring-finger proteins are necessary for repression of embryonic traits during vegetative growth	The putative PRC1 RING-finger protein AtRING1A regulates flowering through repressing MADS AFFECTING FLOWERING genes in Arabidopsis	Polycomb Group Proteins RING1A and RING1B Regulate the Vegetative Phase Transition in Arabidopsis	.	.
OG0001218	AT1G06030	FRK6	Embryo; Vascular system	Mutants have distorted seeds and growth inhibition and leaf wilting	Paper 1: FRKs are highly redundant in functions, and they are associated with vascular development, seed development, and have reduced fatty acid synthesis	Arabidopsis Fructokinases Are Important for Seed Oil Accumulation and Vascular Development	.	.	.	.
OG0002959	AT2G02810	UTR1	Fertility (reproductive organs)	Incorporation of UDP-glucose into the endoplasmatic reticulum	Paper 1: Mutants have abnormal embryo sacs and pollen development	The nucleotide sugar transporters AtUTr1 and AtUTr3 are required for the incorporation of UDP-glucose into the endoplasmic reticulum, are essential for pollen development and are needed for embryo sac progress in Arabidopsis thaliana	.	.	.	.
OG0000975	AT1G61800	GPT2	Embryo; Photosynthesis/Leaf	Sucrose regulation in leaves and embryo	Paper 1: altered GPT2 expression leads to defects in sucrose mretabolism, and plants may lose the ability to control sugar transport; Paper 2: Says sucrose transport by and induction by GPT2 happens in leaves; Paper 3: says gpt2 are deficient in its abilitu to accimiate to increased light. It says that changes in leaf metabolite content during plant acclimatization is explaiend by abundance of di…	AtMyb56 Regulates Anthocyanin Levels via the Modulation of AtGPT2 Expression in Response to Sucrose in Arabidopsis	The role of HEXOKINASE1 in Arabidopsis leaf growth	Dynamic Acclimation to High Light in Arabidopsis thaliana Involves Widespread Reengineering of the Leaf Proteome	Chloroplasts Are Central Players in Sugar-Induced Leaf Growth	GPT2: a glucose 6-phosphate/phosphate translocator with a novel role in the regulation of sugar signalling during seedling development
OG0006261	AT5G43020	Leucine-rich repeat protein kinase family protein	Embryo; Fertility (reproductive organs); Stress	-	Paper 1: important gene in imbibed seeds, it is downregulated in seeds belonging to mutants which do not germinate well and have issues with floral development; Paper 2: T-DNA insertion lines show that this gene is involved in auxin response and salt and osmotic stress tolerance	Gibberellin Mobilizes Distinct DELLA-Dependent Transcriptomes to Regulate Seed Germination and Floral Development in Arabidopsis	Probing the roles of LRR RLK genes in Arabidopsis thaliana roots using a custom T-DNA insertion set	.	.	.
OG0009983	AT5G16950	krueppel-like factor	-	-	-	.	.	.	.	.
OG0002522	AT3G57810	Cysteine proteinases superfamily protein	Fertility (reproductive organs); Photosynthesis/Leaf	-	Paper 1: labels it as a 'putative novel chloroplast protein'. They take things with a grain of sailt, but they say that previous evidence points to an unknown cysteine protease to regulate chloroplast protein composition and turnover of rubisco; Paper 2: says it is highly expressed in flowers	Mining the soluble chloroplast proteome by affinity chromatography	Arabidopsis LON2 Is Necessary for Peroxisomal Function and Sustained Matrix Protein Import	.	.	.
OG0009568	AT4G31210	DNA topoisomerase, type IA, core	-	-	-	.	.	.	.	.
OG0010266	AT5G43960	-	-	-	-	.	.	.	.	.
OG0002509	AT5G67200	Leucine-rich repeat protein kinase family protein	Stress	-	Paper 1: T-DNA insertion lines show that this gene is involved in auxin response and salt and osmotic stress tolerance	Probing the roles of LRR RLK genes in Arabidopsis thaliana roots using a custom T-DNA insertion set	.	.	.	.
OG0007620	AT1G70610	ABCB26	Photosynthesis/Leaf; Root	-	Paper 1: This gene is thought to encode chloroplast-associated ABC transporter.; Paper 2: suggest it may be associted with metal hyperaccumulation; Paper 3: it is up-regulated when roots are treated with cyclic guanyl monophosphate (cGMP)	Incorporation of splice site probability models for non-canonical introns iimproves gene structure prediction in plants	The heavy metal hyperaccumulator Thlaspi caerulescens expresses many species-specific genes, as identified by comparative expressed sequence tag analysis	cGMP modulates gene transcription and cation transport in Arabidopsis roots	.	.
OG0009754	AT5G02270	ABCI20	Life-phase transition / growth	Modulation of cytokinin responses during early seedling development	Paper 1: ABCI20 is induced by light, regulated by ELONGATED HYPOCOTYL 5 (HY5) and ameliorate cytokinin-driven growth inhibition in young seedlings.	Non-intrinsic ATP-binding cassette proteins ABCI19, ABCI20 and ABCI21 modulate cytokinin response at the endoplasmic reticulum in Arabidopsis thaliana	.	.	.	.
OG0009520	AT4G28200	U3 small nucleolar RNA-associated-like protein	-	-	-	.	.	.	.	.
OG0003281	AT1G72390	PHL	Fertility (reproductive organs)	PHL accelerates flowering	Paper 1: PHL inhibits phyB, a major photoreceptor that perceives red and far-red light light, and desestabilisesthe transcriptional regulator CONSTANTS (CO). PHL is desestabilized by light exposure.; Paper 2: PHL is involved in phyB-dependent regulation of flowering. Mutant phl have late-flowering phenotypes. PHL accelerates flowering by countering the inhibitory effect of phyB.	Light-dependent destabilization of PHL in Arabidopsis	PHYTOCHROME-DEPENDENT LATE-FLOWERING	.	.	.
							accelerates flowering through physical interactions
							with phytochrome B and CONSTANS
OG0006886	AT1G11660	HSP70-16	Fertility (reproductive organs); Stress	Not clear	Paper 1: HSP70-16 is required for flower opening and mild heat response. Mutation. Of this gene leads to a significant reduction in seed setting at 22Celsius and this is more severe at 27 Celsius. It's mutation also caused postgenital fusion, leading to failure of flower opening, abnormal floral organ fformation and impaired fertilization and seed setting.	Arabidopsis HSP70-16 is required for flower opening under normal or mild heat stress temperatures	.	.	.	.
OG0002359	AT3G02090	MPPBETA	Cellular function (mitochondria); Stress	Protein import into organelles	Paper 1: Repressed in cytoplasmic male sterility (CMS)lines. MPPBETA contributes to protein important into organelles. Important note, this paper was done on Brassica napus.; Paper 2: Increases in abundance upon salt and osmotic stress, possibly due to the need of novel proteins to be imported to replace degraded proteins; Paper 3: 2x downregulated when plants are treated with GRP2 (glycine-rich …	Microarray analysis reveals altered expression of a large number of nuclear genes in developing cytoplasmic male sterile Brassica napus flowers	Divalent Metal Ions in Plant Mitochondria and Their Role in Interactions with Proteins and Oxidative Stress-Induced Damage to Respiratory Function	Functional characterization of a glycine-rich RNA-binding protein 2 in Arabidopsis thaliana under abiotic stress conditions	.	.
OG0002227	AT2G22540	SVP (Short Vegetative Phase)	Fertility (reproductive organs); Life-phase transition / growth	Floral repression	Paper 1: SVP is the flowering time gene and contributed to A. Thaliana adaptation to a River basin; Paper 2: SVG is the repressor of flowering in Arabidopsis. SVG and FLC actto negatively regulate SOC1 transcription by combinatorially binding to adjacent CArG-binding sites	Adaptation of Arabidopsis thaliana to the Yangtze River basin	Gene regulatory networks controlled by FLOWERING LOCUS C that confer variation in seasonal flowering and life history	.	.	.
OG0002375	AT5G27410	aminoacid aminotransferase-like PLP-dependent enzymes superfamily protein	Photosynthesis/Leaf	Not clear	Paper 1: Regulated under light conditions; Paper 2: Related to the pabC gene that produces a ADC lyase which is part of the folate biosynthesis. Folates are part of the photorespiration process.	Large-Scale Analysis of mRNA Translation States during Sucrose Starvation in Arabidopsis Cells Identifies Cell Proliferation and Chromatin Structure as Targets of Translational Control	Folate synthesis in plants: the last step of the p-aminobenzoate branch is catalyzed by a plastidial aminodeoxychorismate lyase	.	.	.
OG0002333	AT5G57020	NMT1	Immunity; Fertility (reproductive organs)	N-myristoylation of lipids	Paper 1: NMT1 mutants have sensibility for non pathogenic bacteria; Paper 2: Mutants have issues with immunity but also with floral differentiation and fruit maturation.	N-terminal modifications contribute to flowering	Golgi Traffic and Integrity Depend on N-Myristoyl Transferase-1 in Arabidopsis	.	.	.
						time and immune response regulations
OG0004086	AT5G04670	EPCR2	Cellular function (nucleus)	Heterochromatic silencing (methylation)	Paper 1: Says that the gene forms a complex with other genes (PEAT complex). The PEAT complex mediates histone deacetylation and heterochromatin condensation and thereby facilitate heterochromatin silencing	The PEAT protein complexes are required for histone deacetylation and heterochromatin silencing	.	.	.	.
OG0008099	AT2G28480	-	-	-	-	.	.	.	.	.
OG0007872	AT2G14530	TBL13	-	-	-	.	.	.	.	.
OG0005363	AT2G36310	NSH1	Metabolism	ribonucleotides catabolism	Paper 1: They are important enzymes in ribonucleoside catabolism; Paper 2: xanthosine hydrolysis; Paper 3: NSH1 likely controls cytidina deaminase (CDA) and CDA mutants have reduced rosette sizes and fewer leaves.	Enhanced nucleotide analysis enables the quantification of deoxynucleotides in plants and algae revealing connections between nucleoside and deoxynucleoside metabolism	AMP and GMP Catabolism in Arabidopsis Converge on Xanthosine, Which Is Degraded by a Nucleoside Hydrolase Heterocomplex	Of the Nine Cytidine Deaminase-Like Genes in Arabidopsis, Eight Are Pseudogenes and Only One Is Required to Maintain Pyrimidine Homeostasis in Vivo	.	.
OG0004026	AT4G30410	IBL1	Cellular function (cell elongation)	Antagonizes brassinosteroid responses and cell elongation	Paper 1: IBL1 antagonizes brassinosteroid responses and cell elongation	Helix–loop–helix/basic helix–loop–helix transcription factor network represses cell elongation in Arabidopsis through an apparent incoherent feed-forward loop	.	.	.	.
OG0002419	AT3G14200	DNAJ heat shock N-terminal domain-containing protein	Embryo; Fertility (reproductive organs); Stress	-	Paper 1: Fast change in the expression (expression is induced) during the later stages of the diurnal cycle when Sucrose is provided to Carbon starved seedlings; Paper 2: Up regulated in sdg4 mutant flowers (knock-outs) and classified as stress; Paper 3: Up-regulated in pollen germination	Global Transcript Levels Respond to Small Changes of the Carbon Status during Progressive Exhaustion of Carbohydrates in Arabidopsis Rosettes	The Arabidopsis SDG4 contributes to the regulation of pollen tube growth by methylation of histone H3 lysines 4 and 36 in mature pollen	Transcriptome Analyses Show Changes in Gene Expression to Accompany Pollen Germination and Tube Growth in Arabidopsis	.	.
OG0001503	AT3G56400	WRKY70	Immunity	WRKY70 binds to the WT box triggering SARD1 expression	Paper 1: WRKY70 is central in Arabidopsis immunity. It may be antagonistic to growth. Paper 2/3: Immunity.	CHYR1 ubiquitinates the phosphorylated WRKY70 for degradation to balance immunity in Arabidopsis thaliana	Two Arabidopsis Homologs of Human Lysine-Specific Demethylase Function in Epigenetic Regulation of Plant Defense Responses	WRKY54 and WRKY70 positively regulate SARD1 and CBP60g expression in plant immunity	.	.
OG0001008	AT2G40060	CLC2	Life-phase transition / growth	Auxin redistribution	Paper 1: Loss of Clathrin light chain 2 (CLC2) leads to phototropic bending (modified auxin redistribution) and phototropic growth / photomorphogenesis is not well achieved; Paper 2: Similar conclusions to paper 1	Clathrin regulates blue light-triggered lateral auxin distribution and hypocotyl phototropism in Arabidopsis	Clathrin-Mediated Auxin Efflux and Maxima Regulate Hypocotyl Hook Formation and Light-Stimulated Hook Opening in Arabidopsis	.	.	.
OG0000646	AT3G47960	GRT1	Fertility (reproductive organs); Roots; Vascular system	Helps transporting through the vascular system	Paper 1: GTRs affect seed loading, root exudation, intra-leaf distribution and transport of GLS between root,shoot and flower stalks via phloem loading and xyem retrieval; Paper 2: GTR1 is induced by salt and in gtr1 mutants the developmment of lateral roots is repressed under salt tratment. GTR1 particiutes in JA signaling towards Lateral Root development.; Paper 3: Hormone transport gtr1 mutant…	De novo indol-3-ylmethyl glucosinolate biosynthesis, and not long-distance transport, contributes to defence of Arabidopsis against powdery mildew	Glucosinolate Transporter1 involves in salt-induced jasmonate signaling and alleviates the repression of lateral root growth by salt in Arabidopsis	The jasmonate-responsive GTR1 transporter is required for gibberellin-mediated stamen development in Arabidopsis	NRT/PTR transporters are essential for translocation of glucosinolate defence compounds to seeds	.
OG0008366	AT2G45500	-	Meiosis/Mitosis	-	Paper 1: Significant fluctuation in expression during the cell cycle, and peak in expression in S phase	Cell Cycle-regulated Gene Expression inArabidopsis	.	.	.	.
OG0007977	AT2G21250	-	Photosynthesis/Leaf; Stress	-	Paper 1: part of the "25 most down-regulated genes in try-JC trichomes". Try mutants have increased nuclear content and branches are increased and the overall trichome size is larger than in the wild type; Paper 2: Downregulated in high concentrations of cadmium	Transcriptional Profiling of Mature Arabidopsis Trichomes Reveals That NOECK Encodes the MIXTA-Like Transcriptional Regulator MYB106	The early responses of Arabidopsis thaliana cells tocadmium exposure explored by protein and metaboliteprofiling analyses	.	.	.
OG0011793	AT1G79720	-	Cellular function (cell elongation)	-	Paper 1: Active 5 days after germination	A new picture of cell wall protein dynamics in elongating cells of Arabidopsis thaliana: Confirmed actors and newcomers	.	.	.	.
OG0002105	AT1G58110	-	-	-	-	.	.	.	.	.
OG0004169	AT5G18630	-	-	-	Paper 1: Fast change in the expression (expression is repressed) during the early stages of the light cycle when Sucrose is provided to Carbon starved seedlings; Paper 2: Regulated in Dark condition only.	Global Transcript Levels Respond to Small Changes of the Carbon Status during Progressive Exhaustion of Carbohydrates in Arabidopsis Rosettes	Large-Scale Analysis of mRNA Translation States during Sucrose Starvation in Arabidopsis Cells Identifies Cell Proliferation and Chromatin Structure as Targets of Translational Control	.	.	.
OG0000495	AT2G17430	NTA	Embryo; Immunity	Cell to cell communication	Paper 1: They are found in the synergid cell (embryo); Paper 2: intercellular communication with the pollen tube; Paper 3: resistance to the powdery mildew fungus	synergid cell	Arabidopsis thaliana MLO genes are expressed in discrete domains during reproductive development	Conserved Molecular Components for Pollen Tube Reception and Fungal Invasion	.	.
OG0000059	AT4G14960	TUA6	Life-phase transition / growth	Microtubule formation	Paper 1: Mutants grown in the International Space Station had 10-45% longer steams and a higher 15-55% growth rate. They may be implied in plant resistance t gravitational force; Paper 2: Mutants have altered cell roliferation and cell expansion. Paper 3: microtubules play an essential role in maintenance of normal growth phenotype against the gravitational force.	Growth stimulation in inflorescences of an Arabidopsis tubulin mutant under microgravity conditions in space	A Single Amino-Acid Substitution at Lysine 40 of an Arabidopsis thalianaα-tubulin Causes Extensive Cell Proliferation and Expansion Defects	Gravity-Induced Modifications to Development in Hypocotyls of Arabidopsis Tubulin Mutants	.	.
OG0005222	AT2G18900	-	Photosynthesis/Leaf; Methylation	-	Paper 1: Differentially expressed during the early stage of callus induction; Paper 2: Up regulated after 8 h in the dark, and after glucose treatment.	A genome-wide transcriptome profiling reveals the early molecular events during callus initiation in Arabidopsis multiple organs	The early dark-response in Arabidopsis thaliana revealed by cDNA microarray analysis	.	.	.
OG0001924	AT1G74560	NRP1	Life-phase transition / growth	Guaranteeing meristems work fine	Paper 1: nrp1 mutant grows faster, flowers and senesces earlier than the wild type. NRP1 overexpressor grows slower, has lower leaf numbers and senesces later than wild type under short days; Paper 2: NRP1 control floral primordia initiation and maintain inflorescence meristem size. They also prevent cell death and double-strand breaks in the Root Meristem; Paper 3: Fine-tunning of flowering time.	Arabidopsis NAP-related proteins (NRPs) contribute to the coordination of plant growth, developmental rate, and age-related pathogen resistance under short days	Functional Coordination of the Chromatin-Remodeling Factor AtINO80 and the Histone Chaperones NRP1/2 in Inflorescence Meristem and Root Apical Meristem	The histone methylation readers MRG1/MRG2 and the histone chaperones NRP1/NRP2 associate in fine-tuning Arabidopsis flowering time	.	.
OG0003879	AT3G61780	EMB1703	Embryo	-	Paper 1: Unknown function but part of the EMB genes required for normal embryo development in Arabidopsis	Identification of Genes Required for Embryo Development in Arabidopsis	.	.	.	.
OG0000070	AT1G59870	PEN3 / PDR8	Photosynthesis/Leaf; Stress	-	Paper 1: PDR8 is affected by MMDH2 gene - a gene which is active when arabidopsis faces cadmium stress; Paper 2: PEN3 mutants displayed early leaf senescence.	Negative regulation of cadmium tolerance in Arabidopsis by MMDH2	Negative Regulation of Age-Related Developmental Leaf Senescence by the IAOx Pathway, PEN1, and PEN3	.	.	.
OG0003826	AT5G23850	-	-	-	-	.	.	.	.	.
OG0000426	AT4G35890	LARP1C	Photosynthesis/Leaf; Stress	-	Paper 1: Overexpression of LARPC1c induces precocious leaf senescence	Overexpression of a LAM domain containing RNA-binding protein LARP1c induces precocious leaf senescence in Arabidopsis	.	.	.	.
OG0001918	AT1G73390	-	-	-	-	.	.	.	.	.
OG0008894	AT3G44610	AGC1-12	Life-phase transition / growth	-	Paper 1/2: AGC1-12 is inovolved in the first positive phototropsm and gravitropism	Roles of AGCVIII Kinases in the Hypocotyl Phototropism of Arabidopsis Seedlings	Involvement of PP6-type protein phosphatase in hypocotyl phototropism in Arabidopsis seedlings	.	.	.
OG0003205	AT1G55900	TIM50	Embryo	-	Paper 1: TIM50 mutants have reduction in hypocotyl length and reduction in intracellular ATP levels.	Arabidopsis mitochondrial protein TIM50 affects hypocotyl cell elongation through intracellular ATP level	.	.	.	.
OG0010103	AT5G23940	DCR	Life-phase transition / growth; Root	Cuticule formation	Paper 1: DCR is an enzyme involved in cutin polymerization and DCR mutants have a low sensitivity to NJ15 (a chemical). Mutants had issues with gravitropism; Paper 2: mutants have a broad translucent cuticule. DCR organizes the cuticle; Paper 3: DCR mutants shape root architecture by determining root growth and were more susceptible to salinity, osmotic and water deprivation stress	The chemical NJ15 affects hypocotyl elongation and shoot gravitropism via cutin polymerization	Connecting the Molecular Structure of Cutin to Ultrastructure and Physical Properties of the Cuticle in Petals of Arabidopsis	The Arabidopsis DCR Encoding a Soluble BAHD Acyltransferase Is Required for Cutin Polyester Formation and Seed Hydration Properties	.	.
OG0010446	AT5G56090	COX15	Photosynthesis/Leaf	-	Paper 1: Wild type had a significant increase in COX15 when contrasted with aox1a mutants. Aox1a mutants have altered photosynthesis under certain conditions (elevated CO2, low teperaturem stress); Paper 2: Disregulated in misregulated in hy5 and cry mutants under high irradiance (cryptochrome1: cry1); long hypocotyl5: hy5); Paper 3: COX15 is UV-B-induced, and is blocked in COP/Hy5 mutants (assoc…	Importance of the alternative oxidase (AOX) pathway in regulating cellular redox and ROS homeostasis to optimize photosynthesis during restriction of the cytochrome oxidase pathway in Arabidopsis thaliana	Genome-Wide Gene Expression Analysis Reveals a Critical Role for CRYPTOCHROME1 in the Response of Arabidopsis to High Irradiance	CONSTITUTIVELY PHOTOMORPHOGENIC1 Is Required for the UV-B Response in Arabidopsis	.	.
OG0001227	AT2G26580	YABBY5	Photosynthesis/Leaf	Specification of cell fate in the leaf lamina	Paper 1/2: Mutants of Assymetric leaves 2 (AS2) have defects in meristems and in leaves. AS2 represses YABB5. YABBY members are involved in the specification of abaxial cell fate in the leaf lamina	ASYMMETRIC LEAVES2 and Elongator, a Histone Acetyltransferase Complex, Mediate the Establishment of Polarity in Leaves of Arabidopsis thaliana	The ASYMMETRIC LEAVES Complex Employs Multiple Modes of Regulation to Affect Adaxial-Abaxial Patterning and Leaf Complexity	.	.	.
OG0002453	AT3G24240	RGLF1	Meiosis/Mitosis; Roots	-	Paper 1: Mutants havave a reduced size of the root apical meristem. RGF1,2,3, control proliferation activity in the root aplical meristem; Paper 2/3: RGF1 Is critical to growth and development and mitotic activity.	Root meristem growth factor RGF, a sulfated peptide hormone in plants	The YDA-MKK4/MKK5-MPK3/MPK6 Cascade Functions Downstream of the RGF1-RGI Ligand–Receptor Pair in Regulating Mitotic Activity in Root Apical Meristem	Identification of three LRR-RKs involved in perception of root meristem growth factor in Arabidopsis	.	.
OG0002175	AT2G05160	-	-	-	Paper 1: Differentially expressed in root epidermis between hair vs hairless mutant lines; Paper 2: Detectable translation in pollen tubes; Paper 3: Paper 1: Differentially expressed in hy5 mutants. HY5 acts downstream of photoreceptors and promotes photomorphogenesis;	A Gene Regulatory Network for Root Epidermis Cell Differentiation in Arabidopsis	Transcriptome Analyses Show Changes in Gene Expression to Accompany Pollen Germination and Tube Growth in Arabidopsis	Analysis of Transcription Factor HY5 Genomic Binding Sites Revealed Its Hierarchical Role in Light Regulation of Development	.	.
OG0008705	AT3G18270	CYP77A5P	-	-	Paper 1: Significantly expressed in Geminivirus infection; Paper 2: Ortholog of the bacterial TfdD	Global Analysis of Arabidopsis Gene Expression Uncovers a Complex Array of Changes Impacting Pathogen Response and Cell Cycle during Geminivirus Infection	The Key Role of Chlorocatechol 1,2-Dioxygenase in Phytoremoval and Degradation of Catechol by Transgenic Arabidopsis	.	.	.
OG0008724	AT3G19370	-	-	-	Paper 1: Significantly expressed in Geminivirus infection; Paper 2: Repressed in plants where E2Fa-Dpa was over expressed - a gene whose overexpression translocates to ectopic cell division, increased endoreduplication and early arrest in development, and growth arrest	Global Analysis of Arabidopsis Gene Expression Uncovers a Complex Array of Changes Impacting Pathogen Response and Cell Cycle during Geminivirus Infection	Microarray analysis of E2Fa-DPa-overexpressing plants uncovers a cross-talking genetic network between DNA replication and nitrogen assimilation	.	.	.
OG0007882	AT2G15560	-	Stress	-	Paper 1: the protein is expressed in transgenic plants under oxidative stress conditions	Enhanced tolerance to oxidative stress in transgenic Arabidopsis thaliana plants expressing proteins of unknown function.	.	.	.	.
OG0008292	AT2G41450	-	Embryo; Life-phase transition / growth	-	Paper 1: Present in the transcriptome analysis of the female gametophyte; Paper 2: 60-70% identity to ABI8 - a gene that, when silenced in other plants, leads to stutented growth, defecrrtive stomatal regulation and delayed flowering	Arabidopsis Female Gametophyte Gene Expression Map Reveals Similarities between Plant and Animal Gametes	The Arabidopsis thaliana ABSCISIC ACID-INSENSITIVE8 Locus Encodes a Novel Protein Mediating Abscisic Acid and Sugar Responses Essential for Growth	.	.	.
OG0007969	AT2G20890	PSB29 / THF1	Photosynthesis/Leaf	Regulation of chloroplast development	Paper 1: THF1 mutants have leaf and cotyledon variegation. This is a result of differential chroloplast development; Paper 2: crucial protein for thylakoid formation. Thf1 mutants have increased stomatal closure, reduced water loss, and drought resistant phenotypes.	Down-regulation of specific plastid ribosomal proteins suppresses thf1 leaf variegation, implying a role of THF1 in plastid gene expression	Two Chloroplast Proteins Suppress Drought Resistance by Affecting ROS Production in Guard Cells	.	.	.
OG0007897	AT2G16920	UBC23	-	-	-	.	.	.	.	.
OG0004681	AT1G17650	GR2 / GLYR2	Stress	-	Paper 1: Salt stress reduces GR2 transcript levels in wild Arabidopsis but not the wild type; Paper 2: Important in abiotic stress conditions such as chilling stress	Overexpression of phytochelatin synthase AtPCS2 enhances salt tolerance in Arabidopsis thaliana	Plant Glyoxylate/Succinic Semialdehyde Reductases: Comparative Biochemical Properties, Function during Chilling Stress, and Subcellular Localization	.	.	.
OG0007774	AT2G01440	RECG	Cellular function (DNA repair)	-	Paper 1/2: This gene produces a protein which targets mt and plastids and helps with repair and replication control, thereby garanteeing stability	The RECG1 DNA Translocase Is a Key Factor in Recombination Surveillance, Repair, and Segregation of the Mitochondrial DNA in Arabidopsis	MSH1 maintains organelle genome stability and genetically interacts with RECA and RECG in the moss Physcomitrella patens	.	.	.
OG0000762	At5g05790	-	Immunity	-	Paper 1: This gene is a positive regulator against bacterial pathogens	Identification of plant defence regulators through transcriptional profiling of Arabidopsis thaliana cdd1 mutant	.	.	.	.
OG0006324	AT5G57210	-	-	-	-	.	.	.	.	.
OG0001610	AT5G62410	SMC2	Meiosis/Mitosis	Interaction with CAP-D subunits	Paper 1: Theh interact with condensin (CAP-D subunits) - proteins which arrange interphase chromatin	The Arabidopsis condensin CAP-D subunits arrange interphase chromatin	.	.	.	.
OG0000028	AT1G27730	ZAT10	Photosynthesis/Leaf; Stress	-	Paper 1: ZAT10 is light and cold inducible and associated with stress.; Paper 2: overexpression of ZAT10 was induced with salinity and osmotic stress; Paper 3: Expression of ZAT10 was induced with excess light stress.	Cold-priming causes oxylipin dampening during the early cold and	Heterologous expression of wheat WRKY transcription factor genes transcriptionally activated in hybrid necrosis strains alters abiotic and biotic stress tolerance in transgenic Arabidopsis	FMO1 Is Involved in Excess Light Stress-Induced Signal Transduction and Cell Death Signaling	.	.
						light response of Arabidopsis thaliana
OG0007260	AT1G35470	RANBPM	Photosynthesis/Leaf	Interacts with WDS1, a gene which participates in leaf senescence	Paper 1: RANBPM interacts with WDS1, a gene which regulates leaf senescence.	AtWDS1 negatively regulates age-dependent and dark-induced leaf senescence in Arabidopsis	.	.	.	.
OG0006786	AT1G06690	-	Photosynthesis/Leaf	-	Paper 1: This gene is misregulated in hy5 mutants under high irradiance	Genome-Wide Gene Expression Analysis Reveals a Critical Role for CRYPTOCHROME1 in the Response of Arabidopsis to High Irradiance	.	.	.	.
OG0008849	AT3G27340	-	-	-	Paper 1: says it's significantly changed in leaves upon CaLCuV infection (negative)	Global Analysis of Arabidopsis Gene Expression Uncovers a Complex Array of Changes Impacting Pathogen Response and Cell Cycle during Geminivirus Infection	.	.	.	.
OG0008392	AT2G47210	SWC4	Fertility (reproductive organs); Life-phase transition / growth	Represses the transcription of multiple genes including floral integrator	Paper 1: SWC4 mutants have pleiotropic phenotypic alteration in vegetative and reproductive traits, including acceleration of flowering time. SWC4 contributes to regulating plant growth and development.	Arabidopsis SWC4 Binds DNA and Recruits the SWR1 Complex to Modulate Histone H2A.Z Deposition at Key Regulatory Genes	.	.	.	.
OG0001378	AT1G70320	UPL2	-	-	Paper 1: (mentions unpubished results saying) UUPL2 mutants become hypersensitive to abscissic acid	Protein degradation in signaling	.	.	.	.
OG0000192	AT4G20830	OGOX1	Immunity; Life-phase transition / growth	-	Paper 1: OGOX1 is expressed during immnity.; Paper 2: OGOX1 was more abnundant in the cell wall fraction of untreated cell suspensions being implied in growth. Paper 3: Plants overexpressing OGOX1 have improved resistance to Botrytis cinerea	An Arabidopsis berberine bridge enzyme-like protein specifically oxidizes cellulose oligomers and plays a role in immunity	COI1-dependent jasmonate signalling affects growth, metabolite production and cell wall protein composition in arabidopsis	Four Arabidopsis berberine bridge enzyme-like proteins are specific oxidases that inactivate the elicitor-active oligogalacturonides	.	.
OG0000723	AT5G67280	RLK/CLAVATA	Life-phase transition / growth; Photosynthesis/Leaf	orients stem cell division planes during the transition from 2D to 3D growth	Paper 1: shows that CLAVATA orients stem cell division planes during the transition from 2D to 3D growth in a moss and Arabidopsis. CLAVATA in regulates cell proliferation and cell fate.	CLAVATA Was a Genetic Novelty for the Morphological Innovation of 3D Growth in Land Plants	.	.	.	.
OG0005734	ARABI_AT3G45780_1	PHOT1	Life-phase transition / growth; Photosynthesis/Leaf	Blue light receptor	Paper 1: PHOT1 mediate phototropism, chloroplast positioning, and stomatal opening. They hypothesize that mutants have reduced growth since they have reduced stomatal conductance and chloroplast movement ability; Paper 2: blue light receptor, whiich optimize gas exchange, light capture and organ exposure. Mutants develop irregularly wavy rosette leaves that are less sensitive to blue light-mediat…	Phototropin 1 and 2 Influence Photosynthesis, UV-C Induced Photooxidative Stress Responses, and Cell Death	An ATP-Binding Cassette Transporter, ABCB19, Regulates Leaf Position and Morphology during Phototropin1-Mediated Blue Light Responses	The change of gravity vector induces short-term phosphoproteomic alterations in Arabidopsis	.	.
OG0012975	AT5G52950	-	-	-	-	.	.	.	.	.
OG0007655	AT1G73090	-	-	-	-	.	.	.	.	.
OG0000682	AT3G60600	VAP27-1	Cellular function (autophagy); Roots; Stress	VAP27 is in the membrane of the endoplasmic reticulum and interacts with PIP2;5 influencing water permeability	Paper 1: VAP27 may stabilize aquaporins and guide endocytosis in response to salt stress. They control water permeability; Paper 2: VAP27-1 mutants are more susceptible in nutrient deficient conditions, meaning that these proteins are essential for the correct execution of autophagy in plants	Plasma membrane aquaporins interact with the endoplasmic reticulum resident VAP27 proteins at ER–PM contact sites and endocytic structures	Plant AtEH/Pan1 proteins drive autophagosome formation at ER-PM contact sites with actin and endocytic machinery	.	.	.
OG0007429	AT1G55740	SIP1	Stress	Synthesis of raffinose	Paper 1: Says it increased expression in transgentic lines and wild plants under salt stress; Paper 2: Says methylviologen (stresser) did not change its expression	Molecular and physiological changes in response to salt stress in Citrus macrophylla W plants overexpressing Arabidopsis CBF3/DREB1A	Galactinol and Raffinose Constitute a Novel Function to Protect Plants from Oxidative Damage	.	.	.
OG0010000	AT5G18200	-	-	catalyzes adenylyl transfer in the reaction of ADP-glucose with various phosphates	Paper 1: determines the structure but not the function tof the protein, saying it is a ADP-glucose phosphorylase; Paper 2: says it may generate UDP-hexoses	Structure and Mechanism of an ADP-Glucose Phosphorylase from Arabidopsis	Properties and Physiological Functions of UDP-Sugar	.	.	.
						thaliana	Pyrophosphorylase in Arabidopsis
OG0007329	AT1G48980	ALKBH9A	Fertility (reproductive organs)	Not clear	Paper 1: Homolog to a gene associated with Arabidopsis Floral transition	ALKBH10B Is an RNA N 6-Methyladenosine Demethylase Affecting Arabidopsis Floral Transition	.	.	.	.
OG0006948	AT1G14810	aspartate-semialdehyde dehydrogenase, putative	-	Not clear	Paper 1: Says it is a mitochondrial protein; Paper 2: says it's significantly changed in leaves upon CaLCuV infection (negative)	Experimental Analysis of the Arabidopsis Mitochondrial Proteome Highlights Signaling and Regulatory Components, Provides Assessment of Targeting Prediction Programs, and Indicates Plant-Specific Mitochondrial Proteins [W]	Global Analysis of Arabidopsis Gene Expression Uncovers a Complex Array of Changes Impacting Pathogen Response and Cell Cycle during Geminivirus Infection	.	.	.
OG0002103	AT3G05820	INVH	Life-phase transition / growth; Photosynthesis/Leaf	Carbon flux between cytosol and plastids	Paper 1: Differentially expressed in hy5 mutants. HY5 acts downstream of photoreceptors and promotes photomorphogenesis; Paper 2: Says invh mutants have severly redfuced shot growth. Mutants also had retardef floral buds and retarded floral opening; Paper 3: Carbon flux between cytosol and plastids	Analysis of Transcription Factor HY5 Genomic Binding Sites Revealed Its Hierarchical Role in Light Regulation of Development	The riddle of mitochondrial alkaline/neutral invertases: A novel Arabidopsis isoform mainly present in reproductive tissues and involved in root ROS production	New insights on sucrose metabolism: evidence for an active A/N-Inv in chloroplasts uncovers a novel component of the intracellular carbon trafficking	.	.
OG0010074	AT5G22220	E2F1 / E2FB	Photosynthesis/Leaf; Meiosis/Mitosis	Interacts with γ-tubulin and regulates cell proliferation	Paper 1: E2F1 regulates cell proliferation through the mitotic cycle; Paper 2: Shows that E2FB (E2F1) in association with RBR plays a role in the inhibition of cell proliferation to establish quiescence; and regulates final leaf cell number; Paper 3: The gene usually represses cell proliferation; Paper 4: E2Fb are antagonistically regulated by light	γ-Tubulin interacts with E2F transcription factors to regulate proliferation and endocycling in Arabidopsis	E2FB Interacts with RETINOBLASTOMA RELATED and Regulates Cell Proliferation during Leaf Development	Transcriptional repression by MYB3R proteins regulates plant organ growth	Light-Dependent Regulation of DEL1 Is Determined by the Antagonistic Action of E2Fb and E2Fc	.
OG0002275	AT2G35810	-	-	-	Paper 1: Detected shoot to root movement in mRNA from this gene - likely through phloem; Paper 2: This is a gene that is constutively expressed in vegetative tissues, but not in pollen	Endogenous Arabidopsis messenger RNAs transported to distant tissues	Transcriptional Profiling of Arabidopsis Tissues	.	.	.
							Reveals the Unique Characteristics of the Pollen
							Transcriptome
OG0003399	AT2G20720	-	Roots; Stress	-	Paper 1: Up-regulated by salt stress in roots.; Paper 2: Up-regulated in plants growing with contaminants (TNT)	Dissecting salt stress pathways	Detoxification of the explosive 2,4,6-trinitrotoluene in Arabidopsis: discovery of bifunctional O- and C-glucosyltransferases	.	.	.
OG0000996	AT4G18890	BEH3	Vascular system; Stress	cambium-related regulatory module	Paper 1: BEH3 is the stabilizer of secondary vascular development in Arabidopsis. BEH3 mutants have a large variation in vascular size. Paper 2: BEH3 regulates osmotic stress with RZF1	Gene co-expression network analysis identifies BEH3 as a stabilizer of secondary vascular development in Arabidopsis	BES1/BZR1 Homolog 3 cooperates with E3 ligase AtRZF1 to regulate osmotic stress and brassinosteroid responses in Arabidopsis	.	.	.
OG0007784	AT2G02090	ETL1	-	-	-	.	.	.	.	.
OG0006189	AT5G18140	DJC69	Photosynthesis/Leaf	Not clear	Paper 1: Significantly expressed in the dpa1 mutant (deficiency of plastid ATP synthase 1), a mutant where the process of photosynthesis is altered. For instance, at low light intensity dpa1 is close to the wild type, but not with increasing light intensity; Paper 2: Says DJCs are involved in the optimization of photosynthesis. DJC69 is downregulated by cold stress	Inactivation of the Chloroplast ATP Synthase γ Subunit Results in High Non-photochemical Fluorescence Quenching and Altered Nuclear Gene Expression in Arabidopsis thaliana	Evolution of Chloroplast J Proteins	.	.	.
OG0003022	AT1G21190	LSM3A	Cellular function (cytoplasm)	mRNA splicing and degradation	Paper 1: Associated with mRNA splicing and degradation; Paper 2: Associated with mRNA splicing and degradation in the cytoplasm	Arabidopsis thaliana LSM proteins function in mRNA splicing and degradation	LSM Proteins Provide Accurate Splicing and Decay of Selected Transcripts to Ensure Normal Arabidopsis Development	.	.	.
OG0008415	AT3G01060	lysine-tRNA ligase	Embryo; Photosynthesis/Leaf	FHY3 and FAR1 target with this protein (unknown function)	Paper 1: FHY3 and FAR1 regulate phytochrome A (phyA)-mediated seedling photomorphogenic responses.	Coordinated transcriptional regulation underlying the circadian clock in Arabidopsis	.	.	.	.
OG0004782	AT1G28380	NSL1	Immunity; Life-phase transition / growth	NSL1 encodes a protein containing a membrane attack complex/domain	Paper 1: Mutants activate cell death even with non-adapted pathogens, meaning the protein contributes to immunity without cell-death.; Paper 2: Even withot pathogens, nsl1 mutants have growth retardation. It has a negative regulation of cell death programs and defence	Dysfunction of Arabidopsis MACPF domain protein activates programmed cell death via tryptophan metabolism in MAMP-triggered immunity	Loss of NECROTIC SPOTTED LESIONS 1 associates with cell death and defense responses in Arabidopsis thaliana	.	.	.
OG0008414	AT2G48120	PAC	Photosynthesis/Leaf	Forms protein RNA-containing megacomplexes in the leaves	Paper 1: Forms protein RNA-containing megacomplexes in leaf development; Paper 2: PAC is essential for chrloroplast and leaf development . PAC mutants accumulate more chlorophyll in low light conditions. They have reduced seed viability and increased leaf growth. PAC leaves are normal in size and shape but have defects in light capture.; Paper 3/4: Pac mutants have white leaves.; Paper 5: Mutants…	PALE CRESS Binds to Plastid RNAs and Facilitates the Biogenesis of the 50S Ribosomal Subunit	The Chloroplast and Leaf Developmental Mutant, pale cress, Exhibits Light-conditional Severity and Symptoms Characteristic of its ABA Deficiency	The PAC protein affects the maturation of specific chloroplast mRNAs in Arabidopsis thaliana	Characterisation of a new allele of pale cress and its role in greening in Arabidopsis thaliana	Control of leaf and chloroplast development by the Arabidopsis gene pale cress
OG0005167	AT2G06210	ELF8	Fertility (reproductive organs); Life-phase transition / growth; Root	Regulation of flowering time and Iron (Fe) deficiency	Paper 1: the winter-annual habit in Arabidopsis is mainly due to the repression of flowering by high levels of FLC expression. I.e. Exposure to prolonged cold attenuates FLC expression (vernalization) and fllowering occurs in the spring. Elevated FLC expression of nonvernalized winter annuals requires ELF8. Lesion in ELF8 cause early flowering.; Paper 2 ELF8 (VIP6) mutants have different phyllota…	PAF1-complex-mediated histone	Phyllotactic regularity requires the Paf1 complex in Arabidopsis	Histone H3 lysine4 trimethylation-regulated GRF11 expression is essential for the iron-deficiency response in Arabidopsis thaliana	.	.
						methylation of FLOWERING
						LOCUS C chromatin is required
						for the vernalization-responsive,
						winter-annual habit in Arabidopsis
OG0000982	AT1G64390	GH9C2	Life-phase transition / growth; Root	Downregulation leads to increase of plant height and rosette diameter	Paper 1: T-dna insertions had changed crystallinity of the cell wall. Downregulation of AtGH9C2 led to an increase in height and rosette diameter. There was an increase in cell wall crystallinity in lines where this gene was overexpressed and a decrease in the downregulated lines.; Paper 2: Significantly, negatively expressed under a 1-aminocyclopropane-1-carboxylic acid (ACC) treatment, which in…	Endo-β-1,4-glucanases impact plant cell wall development by influencing cellulose crystallization	Identification of genes involved in the ACC-mediated control of root cell elongation in Arabidopsis thaliana	.	.	.
OG0002672	AT5G12110	elongation factor 1-beta-1	Photosynthesis/Leaf; Stress	Not clear	Paper 1: (DE) Up-regulated in mature leaf-trichomes relative to leaves without trichomes; Paper 2: (DE) upregulated in Arabidopsis subjected to drought and stress	Transcriptional Profiling of Mature Arabidopsis Trichomes Reveals That NOECK Encodes the MIXTA-Like Transcriptional Regulator MYB106	When Defense Pathways Collide. The Response of Arabidopsis to a Combination of Drought and Heat Stress	.	.	.

## Sheet: Suppl. Data 02
ID	Term	Annotated	Significant	Expected	elimFisher
1	GO:0051484	isopentenyl diphosphate biosynthetic pro...	7	4	9.1e-06
2	GO:0090615	mitochondrial mRNA processing	172	13	0.00018
3	GO:1901708	(+)-3'-hydroxylarreatricin biosynthetic ...	16	4	0.00040
4	GO:1901709	(+)-larreatricin metabolic process	16	4	0.00040
5	GO:0006281	DNA repair	2010	69	0.00056
6	GO:0080183	response to photooxidative stress	159	11	0.00115
7	GO:0031534	minus-end directed microtubule sliding	96	8	0.00166
8	GO:0009971	anastral spindle assembly involved in ma...	96	8	0.00166
9	GO:0009638	phototropism	573	25	0.00182
10	GO:0031022	nuclear migration along microfilament	99	8	0.00201
11	GO:0009904	chloroplast accumulation movement	486	22	0.00213
12	GO:0010239	chloroplast mRNA processing	172	11	0.00215
13	GO:0043247	telomere maintenance in response to DNA ...	12	3	0.00226
14	GO:0006355	regulation of transcription, DNA-templat...	5727	163	0.00232
15	GO:0008272	sulfate transport	174	11	0.00236
16	GO:0080175	phragmoplast microtubule organization	103	8	0.00258
17	GO:0090058	metaxylem development	287	15	0.00279
18	GO:0010767	regulation of transcription from RNA pol...	4	2	0.00305
19	GO:0000966	RNA 5'-end processing	183	11	0.00348
20	GO:0000913	preprophase band assembly	109	8	0.00367
21	GO:0010019	chloroplast-nucleus signaling pathway	641	26	0.00397
22	GO:1902347	response to strigolactone	48	5	0.00474
23	GO:0031535	plus-end directed microtubule sliding	91	7	0.00497
24	GO:0047496	vesicle transport along microtubule	91	7	0.00497
25	GO:0007231	osmosensory signaling pathway	91	7	0.00497
26	GO:0006203	dGTP catabolic process	5	2	0.00501
27	GO:0033206	meiotic cytokinesis	757	29	0.00538
28	GO:0009558	embryo sac cellularization	796	30	0.00588
29	GO:0010245	radial microtubular system formation	628	25	0.00588
30	GO:0033500	carbohydrate homeostasis	563	23	0.00597
31	GO:0009903	chloroplast avoidance movement	599	24	0.00637
32	GO:0072531	pyrimidine-containing compound transmemb...	145	9	0.00640
33	GO:0000372	Group I intron splicing	17	3	0.00642
34	GO:0042793	plastid transcription	200	11	0.00672
35	GO:0052576	carbohydrate storage	74	6	0.00705
36	GO:0051177	meiotic sister chromatid cohesion	53	5	0.00724
37	GO:0009313	oligosaccharide catabolic process	99	7	0.00782
38	GO:0010343	singlet oxygen-mediated programmed cell ...	156	9	0.01011
39	GO:0071452	cellular response to singlet oxygen	156	9	0.01011
40	GO:0007142	male meiosis II	7	2	0.01021
41	GO:0098813	nuclear chromosome segregation	786	32	0.01075
42	GO:0010090	trichome morphogenesis	1558	50	0.01093
43	GO:0030030	cell projection organization	306	14	0.01166
44	GO:0006527	arginine catabolic process	21	3	0.01173
45	GO:0000373	Group II intron splicing	369	16	0.01184
46	GO:0007112	male meiosis cytokinesis	702	26	0.01212
47	GO:0006560	proline metabolic process	436	18	0.01263
48	GO:0055074	calcium ion homeostasis	220	11	0.01313
49	GO:0005987	sucrose catabolic process	85	6	0.01349
50	GO:0043666	regulation of phosphoprotein phosphatase...	86	6	0.01423
51	GO:0007052	mitotic spindle organization	891	31	0.01501
52	GO:0072530	purine-containing compound transmembrane...	139	8	0.01506
53	GO:0006863	purine nucleobase transport	42	4	0.01539
54	GO:0005984	disaccharide metabolic process	1001	34	0.01555
55	GO:0035967	cellular response to topologically incor...	860	30	0.01601
56	GO:0015743	malate transport	114	7	0.01616
57	GO:0006561	proline biosynthetic process	383	16	0.01629
58	GO:0010921	regulation of phosphatase activity	89	6	0.01662
59	GO:0048524	positive regulation of viral process	65	5	0.01667
60	GO:0044794	positive regulation by host of viral pro...	65	5	0.01667
61	GO:0000070	mitotic sister chromatid segregation	450	18	0.01687
62	GO:0090070	positive regulation of ribosome biogenes...	24	3	0.01697
63	GO:0005985	sucrose metabolic process	762	27	0.01802
64	GO:1904821	chloroplast disassembly	144	8	0.01825
65	GO:1903826	arginine transmembrane transport	91	6	0.01835
66	GO:0046352	disaccharide catabolic process	91	6	0.01835
67	GO:1902023	L-arginine transport	91	6	0.01835
68	GO:0006844	acyl carnitine transport	91	6	0.01835
69	GO:1990822	basic amino acid transmembrane transport	91	6	0.01835
70	GO:1903400	L-arginine transmembrane transport	91	6	0.01835
71	GO:0040010	positive regulation of growth rate	25	3	0.01896
72	GO:0051783	regulation of nuclear division	802	28	0.01929
73	GO:1905622	negative regulation of leaf development	559	21	0.01963
74	GO:0006006	glucose metabolic process	146	8	0.01965
75	GO:0019287	isopentenyl diphosphate biosynthetic pro...	93	6	0.02021
76	GO:0090626	plant epidermis morphogenesis	3533	99	0.02052
77	GO:0015851	nucleobase transport	46	4	0.02090
78	GO:0044788	modulation by host of viral process	69	5	0.02107
79	GO:0015809	arginine transport	148	8	0.02113
80	GO:0051051	negative regulation of transport	564	21	0.02140
81	GO:0035966	response to topologically incorrect prot...	917	31	0.02141
82	GO:1902850	microtubule cytoskeleton organization in...	990	33	0.02155
83	GO:0000281	mitotic cytokinesis	1893	57	0.02215
84	GO:0035720	intraciliary anterograde transport	95	6	0.02219
85	GO:0033045	regulation of sister chromatid segregati...	365	15	0.02229
86	GO:0015802	basic amino acid transport	150	8	0.02268
87	GO:0031848	protection from non-homologous end joini...	1	1	0.02293
88	GO:0036068	light-independent chlorophyll biosynthet...	1	1	0.02293
89	GO:0071289	cellular response to nickel ion	1	1	0.02293
90	GO:0034088	maintenance of mitotic sister chromatid ...	1	1	0.02293
91	GO:0051983	regulation of chromosome segregation	367	15	0.02326
92	GO:0010617	circadian regulation of calcium ion osci...	27	3	0.02332
93	GO:0009303	rRNA transcription	27	3	0.02332
94	GO:0033353	S-adenosylmethionine cycle	48	4	0.02405
95	GO:0010557	positive regulation of macromolecule bio...	3922	108	0.02458
96	GO:0140040	mitochondrial polycistronic RNA processi...	11	2	0.02517
97	GO:0051303	establishment of chromosome localization	11	2	0.02517
98	GO:0071423	malate transmembrane transport	98	6	0.02540
99	GO:0051173	positive regulation of nitrogen compound...	5931	157	0.02557
100	GO:1903791	uracil transmembrane transport	28	3	0.02569
101	GO:1903716	guanine transmembrane transport	28	3	0.02569
102	GO:1904823	purine nucleobase transmembrane transpor...	28	3	0.02569
103	GO:0035344	hypoxanthine transport	28	3	0.02569
104	GO:0015853	adenine transport	28	3	0.02569
105	GO:0015854	guanine transport	28	3	0.02569
106	GO:1904082	pyrimidine nucleobase transmembrane tran...	28	3	0.02569
107	GO:0098721	uracil import across plasma membrane	28	3	0.02569
108	GO:0098710	guanine import across plasma membrane	28	3	0.02569
109	GO:0098702	adenine import across plasma membrane	28	3	0.02569
110	GO:0009084	glutamine family amino acid biosynthetic...	439	17	0.02604
111	GO:0010117	photoprotection	155	8	0.02692
112	GO:0031328	positive regulation of cellular biosynth...	4302	117	0.02705
113	GO:0090342	regulation of cell aging	50	4	0.02747
114	GO:0070588	calcium ion transmembrane transport	278	12	0.02769
115	GO:0031426	polycistronic mRNA processing	100	6	0.02770
116	GO:0046490	isopentenyl diphosphate metabolic proces...	164	12	0.02799
117	GO:0009240	isopentenyl diphosphate biosynthetic pro...	164	12	0.02799
118	GO:0033214	siderophore-dependent iron import into c...	29	3	0.02817
119	GO:0006303	double-strand break repair via nonhomolo...	29	3	0.02817
120	GO:0000726	non-recombinational repair	29	3	0.02817
121	GO:0007088	regulation of mitotic nuclear division	378	15	0.02917
122	GO:0007019	microtubule depolymerization	249	11	0.02952
123	GO:0046085	adenosine metabolic process	12	2	0.02975
124	GO:0050000	chromosome localization	12	2	0.02975
125	GO:1903335	regulation of vacuolar transport	12	2	0.02975
126	GO:0044458	motile cilium assembly	102	6	0.03013
127	GO:0009937	regulation of gibberellic acid mediated ...	1241	39	0.03022
128	GO:0015709	thiosulfate transport	76	5	0.03046
129	GO:0071422	succinate transmembrane transport	76	5	0.03046
130	GO:0055082	cellular chemical homeostasis	3353	93	0.03067
131	GO:0015740	C4-dicarboxylate transport	189	9	0.03088
132	GO:0055122	response to very low light intensity sti...	52	4	0.03117
133	GO:0006814	sodium ion transport	658	23	0.03135
134	GO:0080121	AMP transport	131	7	0.03162
135	GO:0050792	regulation of viral process	484	18	0.03174
136	GO:0034767	positive regulation of ion transmembrane...	77	5	0.03198
137	GO:0000819	sister chromatid segregation	506	22	0.03223
138	GO:0045727	positive regulation of translation	841	28	0.03275
139	GO:0010604	positive regulation of macromolecule met...	6105	160	0.03296
140	GO:0007091	metaphase/anaphase transition of mitotic...	351	14	0.03304
141	GO:0010965	regulation of mitotic sister chromatid s...	351	14	0.03304
142	GO:0044784	metaphase/anaphase transition of cell cy...	351	14	0.03304
143	GO:1905818	regulation of chromosome separation	351	14	0.03304
144	GO:0006826	iron ion transport	556	20	0.03317
145	GO:1901992	positive regulation of mitotic cell cycl...	31	3	0.03352
146	GO:1901989	positive regulation of cell cycle phase ...	31	3	0.03352
147	GO:0051480	regulation of cytosolic calcium ion conc...	31	3	0.03352
148	GO:0072334	UDP-galactose transmembrane transport	78	5	0.03355
149	GO:0046500	S-adenosylmethionine metabolic process	78	5	0.03355
150	GO:0045893	positive regulation of transcription, DN...	3610	99	0.03384
151	GO:0098771	inorganic ion homeostasis	4260	115	0.03404
152	GO:0051306	mitotic sister chromatid separation	353	14	0.03440
153	GO:0030198	extracellular matrix organization	134	7	0.03512
154	GO:0043062	extracellular structure organization	134	7	0.03512
155	GO:0010215	cellulose microfibril organization	134	7	0.03512
156	GO:0006873	cellular ion homeostasis	2774	78	0.03522
157	GO:0090351	seedling development	5706	150	0.03558
158	GO:0045596	negative regulation of cell differentiat...	164	8	0.03587
159	GO:1902680	positive regulation of RNA biosynthetic ...	3620	99	0.03598
160	GO:1903508	positive regulation of nucleic acid-temp...	3620	99	0.03598
161	GO:0034620	cellular response to unfolded protein	632	22	0.03603
162	GO:0034757	negative regulation of iron ion transpor...	32	3	0.03637
163	GO:0015855	pyrimidine nucleobase transport	32	3	0.03637
164	GO:0015857	uracil transport	32	3	0.03637
165	GO:0006591	ornithine metabolic process	32	3	0.03637
166	GO:0071897	DNA biosynthetic process	195	9	0.03659
167	GO:0033047	regulation of mitotic sister chromatid s...	358	14	0.03799
168	GO:0015697	quaternary ammonium group transport	108	6	0.03826
169	GO:0034720	histone H3-K4 demethylation	197	9	0.03864
170	GO:1903047	mitotic cell cycle process	2990	83	0.03932
171	GO:0035434	copper ion transmembrane transport	33	3	0.03935
172	GO:0006986	response to unfolded protein	674	23	0.03938
173	GO:0051569	regulation of histone H3-K4 methylation	56	4	0.03941
174	GO:0010628	positive regulation of gene expression	4287	115	0.03965
175	GO:1902448	positive regulation of shade avoidance	109	6	0.03974
176	GO:1902661	positive regulation of glucose mediated ...	14	2	0.03980
177	GO:2001088	trisaccharide transport	14	2	0.03980
178	GO:0045472	response to ether	14	2	0.03980
179	GO:2000234	positive regulation of rRNA processing	14	2	0.03980
180	GO:1901355	response to rapamycin	14	2	0.03980
181	GO:0015773	raffinose transport	14	2	0.03980
182	GO:0000919	cell plate assembly	820	27	0.03983
183	GO:0055080	cation homeostasis	4084	110	0.03988
184	GO:0046460	neutral lipid biosynthetic process	568	20	0.03994
185	GO:0046463	acylglycerol biosynthetic process	568	20	0.03994
186	GO:0015866	ADP transport	138	7	0.04017
187	GO:0015867	ATP transport	138	7	0.04017
188	GO:0006878	cellular copper ion homeostasis	82	5	0.04031
189	GO:0010187	negative regulation of seed germination	640	22	0.04042
190	GO:0051254	positive regulation of RNA metabolic pro...	3883	105	0.04046
191	GO:1905039	carboxylic acid transmembrane transport	430	16	0.04097
192	GO:0030001	metal ion transport	3725	101	0.04154
193	GO:0045828	positive regulation of isoprenoid metabo...	169	8	0.04162
194	GO:1902932	positive regulation of alcohol biosynthe...	83	5	0.04211
195	GO:0034764	positive regulation of transmembrane tra...	83	5	0.04211
196	GO:0007267	cell-cell signaling	643	22	0.04216
197	GO:0098781	ncRNA transcription	34	3	0.04244
198	GO:0007569	cell aging	233	10	0.04339
199	GO:0007059	chromosome segregation	1223	41	0.04388
200	GO:0051785	positive regulation of nuclear division	58	4	0.04395
201	GO:0015746	citrate transport	84	5	0.04397
202	GO:0034250	positive regulation of cellular amide me...	865	28	0.04403
203	GO:1900056	negative regulation of leaf senescence	504	18	0.04413
204	GO:0010098	suspensor development	830	27	0.04503
205	GO:0015882	L-ascorbic acid transmembrane transport	15	2	0.04524
206	GO:0016242	negative regulation of macroautophagy	15	2	0.04524
207	GO:1990619	histone H3-K9 deacetylation	15	2	0.04524
208	GO:0006875	cellular metal ion homeostasis	1511	45	0.04528
209	GO:0033354	chlorophyll cycle	2	1	0.04533
210	GO:0033499	galactose catabolic process via UDP-gala...	2	1	0.04533
211	GO:0071918	urea transmembrane transport	2	1	0.04533
212	GO:0016477	cell migration	2	1	0.04533
213	GO:0046160	heme a metabolic process	2	1	0.04533
214	GO:0036172	thiamine salvage	2	1	0.04533
215	GO:0006784	heme A biosynthetic process	2	1	0.04533
216	GO:0006747	FAD biosynthetic process	2	1	0.04533
217	GO:0043968	histone H2A acetylation	2	1	0.04533
218	GO:0072388	flavin adenine dinucleotide biosynthetic...	2	1	0.04533
219	GO:0019388	galactose catabolic process	2	1	0.04533
220	GO:0030866	cortical actin cytoskeleton organization	2	1	0.04533
221	GO:1901678	iron coordination entity transport	35	3	0.04566
222	GO:0051503	adenine nucleotide transport	142	7	0.04566
223	GO:0015865	purine nucleotide transport	142	7	0.04566
224	GO:0015868	purine ribonucleotide transport	142	7	0.04566
225	GO:0062013	positive regulation of small molecule me...	1283	39	0.04620
226	GO:0006874	cellular calcium ion homeostasis	204	9	0.04644
227	GO:0043903	regulation of symbiotic process	543	19	0.04671
228	GO:0043271	negative regulation of ion transport	544	19	0.04741
229	GO:0045935	positive regulation of nucleobase-contai...	3952	106	0.04750
230	GO:0045787	positive regulation of cell cycle	237	10	0.04770
231	GO:0051304	chromosome separation	439	16	0.04777
232	GO:0045493	xylan catabolic process	60	4	0.04877
233	GO:0046128	purine ribonucleoside metabolic process	60	4	0.04877
234	GO:0010034	response to acetate	36	3	0.04899
235	GO:0071311	cellular response to acetate	36	3	0.04899
236	GO:0015748	organophosphate ester transport	271	11	0.04922
237	GO:1902446	regulation of shade avoidance	115	6	0.04936
238	GO:0036473	cell death in response to oxidative stre...	372	14	0.04943
239	GO:0097468	programmed cell death in response to rea...	372	14	0.04943
240	GO:0030003	cellular cation homeostasis	2745	76	0.04960
241	GO:0009845	seed germination	5401	141	0.04967
242	GO:0000278	mitotic cell cycle	3189	87	0.04998

## Sheet: Suppl. Data 03
ID	Term	Annotated	Significant	Expected	elimFisher
1	GO:0030604	1-deoxy-D-xylulose-5-phosphate reductois...	7	4	9e-06
2	GO:0033793	aureusidin synthase activity	16	4	0.00040
3	GO:0102791	sulfuretin synthase activity	16	4	0.00040
4	GO:0102706	butein:oxygen oxidoreductase activity	16	4	0.00040
5	GO:0004097	catechol oxidase activity	17	4	0.00051
6	GO:0008569	ATP-dependent microtubule motor activity...	133	10	0.00101
7	GO:0016422	mRNA (2'-O-methyladenosine-N6-)-methyltr...	3	2	0.00155
8	GO:0008574	ATP-dependent microtubule motor activity...	105	8	0.00289
9	GO:0008970	phospholipase A1 activity	29	4	0.00411
10	GO:0003677	DNA binding	7295	197	0.00460
11	GO:0000155	phosphorelay sensor kinase activity	48	5	0.00472
12	GO:0008413	8-oxo-7,8-dihydroguanosine triphosphate ...	5	2	0.00500
13	GO:0019177	dihydroneopterin triphosphate pyrophosph...	5	2	0.00500
14	GO:0000179	rRNA (adenine-N6,N6-)-dimethyltransferas...	5	2	0.00500
15	GO:0035539	8-oxo-7,8-dihydrodeoxyguanosine triphosp...	5	2	0.00500
16	GO:0003700	DNA-binding transcription factor activit...	3529	103	0.00585
17	GO:0042054	histone methyltransferase activity	119	8	0.00617
18	GO:0019955	cytokine binding	33	4	0.00659
19	GO:0004575	sucrose alpha-glucosidase activity	76	6	0.00796
20	GO:0015085	calcium ion transmembrane transporter ac...	388	17	0.00869
21	GO:0005290	L-histidine transmembrane transporter ac...	103	7	0.00957
22	GO:0004806	triglyceride lipase activity	38	4	0.01087
23	GO:0015181	arginine transmembrane transporter activ...	106	7	0.01111
24	GO:0015140	malate transmembrane transporter activit...	106	7	0.01111
25	GO:0051087	chaperone binding	163	9	0.01310
26	GO:0008442	3-hydroxyisobutyrate dehydrogenase activ...	8	2	0.01338
27	GO:0003858	3-hydroxybutyrate dehydrogenase activity	8	2	0.01338
28	GO:0043565	sequence-specific DNA binding	5222	142	0.01428
29	GO:0050048	L-leucine:2-oxoglutarate aminotransferas...	23	3	0.01506
30	GO:0016531	copper chaperone activity	65	5	0.01660
31	GO:0050661	NADP binding	450	18	0.01669
32	GO:0000064	L-ornithine transmembrane transporter ac...	115	7	0.01679
33	GO:0005345	purine nucleobase transmembrane transpor...	46	4	0.02083
34	GO:0015205	nucleobase transmembrane transporter act...	46	4	0.02083
35	GO:0016813	hydrolase activity, acting on carbon-nit...	10	2	0.02087
36	GO:0034647	histone demethylase activity (H3-trimeth...	26	3	0.02103
37	GO:0032453	histone demethylase activity (H3-K4 spec...	26	3	0.02103
38	GO:0015189	L-lysine transmembrane transporter activ...	121	7	0.02156
39	GO:0016530	metallochaperone activity	122	7	0.02244
40	GO:0050105	L-gulonolactone oxidase activity	1	1	0.02290
41	GO:0048529	magnesium-protoporphyrin IX monomethyl e...	1	1	0.02290
42	GO:1990825	sequence-specific mRNA binding	152	8	0.02418
43	GO:0015114	phosphate ion transmembrane transporter ...	242	11	0.02448
44	GO:0009882	blue light photoreceptor activity	403	16	0.02454
45	GO:0004016	adenylate cyclase activity	274	12	0.02495
46	GO:0015207	adenine transmembrane transporter activi...	28	3	0.02562
47	GO:0015208	guanine transmembrane transporter activi...	28	3	0.02562
48	GO:0015556	C4-dicarboxylate transmembrane transport...	186	9	0.02810
49	GO:0004571	mannosyl-oligosaccharide 1,2-alpha-manno...	12	2	0.02970
50	GO:0004420	hydroxymethylglutaryl-CoA reductase (NAD...	12	2	0.02970
51	GO:0062047	pipecolic acid N-hydroxylase	12	2	0.02970
52	GO:0042282	hydroxymethylglutaryl-CoA reductase acti...	12	2	0.02970
53	GO:0015117	thiosulfate transmembrane transporter ac...	76	5	0.03034
54	GO:0140103	catalytic activity, acting on a glycopro...	30	3	0.03071
55	GO:0000293	ferric-chelate reductase activity	30	3	0.03071
56	GO:0016723	oxidoreductase activity, oxidizing metal...	30	3	0.03071
57	GO:0080122	AMP transmembrane transporter activity	131	7	0.03147
58	GO:0090482	vitamin transmembrane transporter activi...	160	8	0.03150
59	GO:0005459	UDP-galactose transmembrane transporter ...	78	5	0.03342
60	GO:0009885	transmembrane histidine kinase cytokinin...	31	3	0.03343
61	GO:0008131	primary amine oxidase activity	31	3	0.03343
62	GO:0000774	adenyl-nucleotide exchange factor activi...	31	3	0.03343
63	GO:0009784	transmembrane receptor histidine kinase ...	31	3	0.03343
64	GO:0015293	symporter activity	489	18	0.03423
65	GO:0140104	molecular carrier activity	163	8	0.03460
66	GO:0008198	ferrous iron binding	54	4	0.03504
67	GO:0033841	6G-fructosyltransferase activity	54	4	0.03504
68	GO:0050738	fructosyltransferase activity	54	4	0.03504
69	GO:0047207	1,2-beta-fructan 1F-fructosyltransferase...	54	4	0.03504
70	GO:0050306	sucrose 1F-fructosyltransferase activity	54	4	0.03504
71	GO:0015605	organophosphate ester transmembrane tran...	226	10	0.03627
72	GO:0005350	pyrimidine nucleobase transmembrane tran...	32	3	0.03628
73	GO:0052742	phosphatidylinositol kinase activity	32	3	0.03628
74	GO:0015210	uracil transmembrane transporter activit...	32	3	0.03628
75	GO:0033948	fructan beta-(2,1)-fructosidase activity	55	4	0.03713
76	GO:0033949	fructan beta-(2,6)-fructosidase activity	55	4	0.03713
77	GO:0051669	fructan beta-fructosidase activity	55	4	0.03713
78	GO:0015079	potassium ion transmembrane transporter ...	930	30	0.03911
79	GO:0051740	ethylene binding	33	3	0.03925
80	GO:0009884	cytokinin receptor activity	33	3	0.03925
81	GO:0038199	ethylene receptor activity	33	3	0.03925
82	GO:0072328	alkene binding	33	3	0.03925
83	GO:0001067	regulatory region nucleic acid binding	4581	122	0.03967
84	GO:0000976	transcription regulatory region sequence...	4581	122	0.03967
85	GO:0004345	glucose-6-phosphate dehydrogenase activi...	14	2	0.03973
86	GO:0003913	DNA photolyase activity	14	2	0.03973
87	GO:0051213	dioxygenase activity	431	16	0.04134
88	GO:0015297	antiporter activity	571	20	0.04136
89	GO:1990837	sequence-specific double-stranded DNA bi...	4632	123	0.04184
90	GO:0005267	potassium channel activity	717	24	0.04273
91	GO:0015291	secondary active transmembrane transport...	1051	33	0.04333
92	GO:0047312	L-phenylalanine:pyruvate aminotransferas...	15	2	0.04516
93	GO:0070546	L-phenylalanine aminotransferase activit...	15	2	0.04516
94	GO:0008793	aromatic-amino-acid:2-oxoglutarate amino...	15	2	0.04516
95	GO:0080130	L-phenylalanine:2-oxoglutarate aminotran...	15	2	0.04516
96	GO:0080098	L-tyrosine:pyruvate aminotransferase act...	15	2	0.04516
97	GO:0080099	L-methionine:2-oxoglutarate aminotransfe...	15	2	0.04516
98	GO:0080100	L-glutamine:2-oxoglutarate aminotransfer...	15	2	0.04516
99	GO:0015229	L-ascorbic acid transmembrane transporte...	15	2	0.04516
100	GO:0003904	deoxyribodipyrimidine photo-lyase activi...	2	1	0.04528
101	GO:0036033	mediator complex binding	2	1	0.04528
102	GO:0090415	7-hydroxymethyl chlorophyll a reductase ...	2	1	0.04528
103	GO:0047345	ribose-5-phosphate adenylyltransferase a...	2	1	0.04528
104	GO:0033204	ribonuclease P RNA binding	2	1	0.04528
105	GO:0070883	pre-miRNA binding	2	1	0.04528
106	GO:0004417	hydroxyethylthiazole kinase activity	2	1	0.04528
107	GO:0004610	phosphoacetylglucosamine mutase activity	2	1	0.04528
108	GO:0008108	UDP-glucose:hexose-1-phosphate uridylylt...	2	1	0.04528
109	GO:0046566	DOPA dioxygenase activity	2	1	0.04528
110	GO:0050297	stizolobate synthase activity	2	1	0.04528
111	GO:0055105	ubiquitin-protein transferase inhibitor ...	2	1	0.04528
112	GO:0001530	lipopolysaccharide binding	2	1	0.04528
113	GO:0071522	ureidoglycine aminohydrolase activity	2	1	0.04528
114	GO:0047874	dolichyldiphosphatase activity	2	1	0.04528
115	GO:0008478	pyridoxal kinase activity	2	1	0.04528
116	GO:0005272	sodium channel activity	35	3	0.04555
117	GO:0009881	photoreceptor activity	614	21	0.04598
118	GO:1901505	carbohydrate derivative transmembrane tr...	545	19	0.04768
119	GO:0005347	ATP transmembrane transporter activity	145	7	0.04986
120	GO:0015217	ADP transmembrane transporter activity	145	7	0.04986

## Sheet: Suppl. Data 04
Family ID	Subgenome A	subgenomeB
rnd-2_family-174	910	2367
rnd-2_family-24	9064	8407
rnd-2_family-26	13988	327
rnd-2_family-27	17134	13764
rnd-2_family-322	5492	6861
rnd-2_family-33	5965	6042
rnd-2_family-356	6471	2439
rnd-2_family-39	2137	2167
rnd-2_family-58	1571	4143
rnd-2_family-95	27728	896
rnd-2_family-99	12186	3279
rnd-3_family-1009	3818	2484
rnd-3_family-1023	2280	6313
rnd-3_family-1036	1871	7177
rnd-3_family-104	4968	4688
rnd-3_family-111	3467	7840
rnd-3_family-118	10205	3183
rnd-3_family-119	5161	1051
rnd-3_family-121	16590	17100
rnd-3_family-122	9877	9397
rnd-3_family-132	5326	9764
rnd-3_family-1363	2854	1968
rnd-3_family-1517	1937	895
rnd-3_family-171	4413	2903
rnd-3_family-201	3856	3336
rnd-3_family-206	5178	4593
rnd-3_family-208	12054	11000
rnd-3_family-210	1892	818
rnd-3_family-255	1078	2582
rnd-3_family-283	13233	7337
rnd-3_family-286	4985	5158
rnd-3_family-304	2901	3321
rnd-3_family-31	1830	5955
rnd-3_family-32	5756	11937
rnd-3_family-321	18774	1716
rnd-3_family-343	542	4001
rnd-3_family-344	109	423
rnd-3_family-345	1631	6133
rnd-3_family-35	10915	289
rnd-3_family-36	1142	9133
rnd-3_family-376	11800	1757
rnd-3_family-379	11364	10660
rnd-3_family-39	7043	1371
rnd-3_family-40	1439	1371
rnd-3_family-402	4607	316
rnd-3_family-41	3743	3138
rnd-3_family-419	3061	1818
rnd-3_family-438	5397	7030
rnd-3_family-44	7689	2114
rnd-3_family-448	5285	3750
rnd-3_family-482	7385	2048
rnd-3_family-488	22626	20259
rnd-3_family-51	8385	7621
rnd-3_family-57	6573	6054
rnd-3_family-60	397	2372
rnd-3_family-61	76	258
rnd-3_family-663	4973	2860
rnd-3_family-76	9737	9735
rnd-3_family-87	5344	6165
rnd-3_family-91	5140	4942
rnd-4_family-1	3689	1881
rnd-4_family-1043	6724	6856
rnd-4_family-1049	5	3072
rnd-4_family-1063	8897	8991
rnd-4_family-107	11611	9880
rnd-4_family-1079	156	1161
rnd-4_family-1105	1929	623
rnd-4_family-112	3863	1014
rnd-4_family-1124	1535	1798
rnd-4_family-114	4074	4422
rnd-4_family-115	7311	7849
rnd-4_family-1181	2291	264
rnd-4_family-1182	1855	2545
rnd-4_family-12	16910	3538
rnd-4_family-1276	4759	4576
rnd-4_family-1292	1232	1979
rnd-4_family-131	4537	3010
rnd-4_family-138	2391	1885
rnd-4_family-1394	4525	2259
rnd-4_family-1435	1539	2051
rnd-4_family-145	58	53
rnd-4_family-1454	59	2514
rnd-4_family-146	6756	7278
rnd-4_family-147	724	1035
rnd-4_family-149	1841	679
rnd-4_family-1501	4671	2884
rnd-4_family-151	5628	10995
rnd-4_family-1530	750	709
rnd-4_family-158	6316	3665
rnd-4_family-164	1810	1616
rnd-4_family-1656	170	2234
rnd-4_family-166	2483	2768
rnd-4_family-167	6144	13530
rnd-4_family-1821	1460	1087
rnd-4_family-1822	1528	1120
rnd-4_family-1838	2101	1275
rnd-4_family-1873	2690	1518
rnd-4_family-191	1107	849
rnd-4_family-192	3008	1267
rnd-4_family-1937	3264	2630
rnd-4_family-195	3163	2581
rnd-4_family-1988	1960	1007
rnd-4_family-201	4389	3618
rnd-4_family-2038	2809	2374
rnd-4_family-2062	3772	1762
rnd-4_family-2100	3168	2007
rnd-4_family-214	7243	9483
rnd-4_family-224	2479	2208
rnd-4_family-245	2974	2233
rnd-4_family-2479	1162	1638
rnd-4_family-248	8062	1224
rnd-4_family-251	12611	283
rnd-4_family-26	2232	5319
rnd-4_family-261	1950	2566
rnd-4_family-2644	3778	2075
rnd-4_family-265	699	953
rnd-4_family-267	3478	4305
rnd-4_family-310	1589	11443
rnd-4_family-33	2905	2751
rnd-4_family-334	1343	1375
rnd-4_family-335	1378	1263
rnd-4_family-354	1100	999
rnd-4_family-387	1920	982
rnd-4_family-41	4145	2343
rnd-4_family-419	911	829
rnd-4_family-42	2114	1158
rnd-4_family-423	1898	1457
rnd-4_family-43	3799	2975
rnd-4_family-431	3434	3734
rnd-4_family-441	1795	1431
rnd-4_family-450	261	3365
rnd-4_family-458	3822	2494
rnd-4_family-463	1772	1830
rnd-4_family-469	806	870
rnd-4_family-477	1851	3477
rnd-4_family-481	3097	5052
rnd-4_family-515	2969	9599
rnd-4_family-518	2949	2954
rnd-4_family-523	1964	1191
rnd-4_family-53	7979	5866
rnd-4_family-531	4344	345
rnd-4_family-534	447	913
rnd-4_family-54	1835	77
rnd-4_family-540	2824	1519
rnd-4_family-543	884	995
rnd-4_family-550	7611	1105
rnd-4_family-58	4957	4483
rnd-4_family-588	2013	1394
rnd-4_family-594	5078	10702
rnd-4_family-603	8259	6085
rnd-4_family-617	2982	3369
rnd-4_family-627	1088	1288
rnd-4_family-64	3232	381
rnd-4_family-671	2742	5094
rnd-4_family-69	6800	4348
rnd-4_family-695	350	3879
rnd-4_family-7	2812	1980
rnd-4_family-703	884	610
rnd-4_family-719	2549	1482
rnd-4_family-734	1484	4526
rnd-4_family-753	5557	2444
rnd-4_family-754	4466	1303
rnd-4_family-759	2581	6864
rnd-4_family-770	2121	1914
rnd-4_family-78	3890	2865
rnd-4_family-787	1227	760
rnd-4_family-801	5493	7516
rnd-4_family-82	2146	1011
rnd-4_family-848	1541	1295
rnd-4_family-859	1652	290
rnd-4_family-86	1734	652
rnd-4_family-87	7094	3098
rnd-4_family-886	2881	2667
rnd-4_family-913	641	2313
rnd-4_family-931	3306	2068
rnd-4_family-955	1055	1506
rnd-4_family-97	3586	3419
rnd-5_family-1027	450	580
rnd-5_family-1032	1979	1008
rnd-5_family-1039	903	438
rnd-5_family-1040	2480	1082
rnd-5_family-1042	1253	1058
rnd-5_family-1046	6867	1637
rnd-5_family-1047	1104	10
rnd-5_family-1048	1643	1688
rnd-5_family-105	1430	2962
rnd-5_family-1086	675	587
rnd-5_family-1087	1328	1527
rnd-5_family-11	5135	2159
rnd-5_family-1106	3651	2185
rnd-5_family-1118	579	492
rnd-5_family-1119	3251	6686
rnd-5_family-1132	6820	3249
rnd-5_family-1151	605	555
rnd-5_family-1154	1673	764
rnd-5_family-1157	2619	1943
rnd-5_family-1167	4192	7965
rnd-5_family-1170	1168	1447
rnd-5_family-1173	701	757
rnd-5_family-1192	1550	1050
rnd-5_family-1199	147	243
rnd-5_family-1202	354	282
rnd-5_family-1203	1656	912
rnd-5_family-1215	1409	1257
rnd-5_family-1220	2309	1241
rnd-5_family-1224	384	2178
rnd-5_family-1234	1005	636
rnd-5_family-1237	1595	989
rnd-5_family-1247	956	634
rnd-5_family-1255	1081	1755
rnd-5_family-1259	3853	3986
rnd-5_family-127	341	420
rnd-5_family-1296	1244	809
rnd-5_family-130	851	939
rnd-5_family-1305	1247	1085
rnd-5_family-1311	371	394
rnd-5_family-132	2678	4102
rnd-5_family-1323	208	257
rnd-5_family-1325	626	417
rnd-5_family-1328	230	484
rnd-5_family-1344	1072	558
rnd-5_family-1351	3167	1399
rnd-5_family-1355	298	389
rnd-5_family-1374	854	594
rnd-5_family-1402	927	888
rnd-5_family-1417	1303	1321
rnd-5_family-1426	1450	420
rnd-5_family-1437	1739	1757
rnd-5_family-1439	291	630
rnd-5_family-1477	1955	3052
rnd-5_family-1478	131	1964
rnd-5_family-1483	2357	2171
rnd-5_family-1501	2675	1835
rnd-5_family-1502	766	46
rnd-5_family-1531	953	199
rnd-5_family-1537	607	399
rnd-5_family-1574	841	1232
rnd-5_family-1575	95	465
rnd-5_family-1576	1516	2212
rnd-5_family-1598	3384	16526
rnd-5_family-1599	1809	1232
rnd-5_family-160	881	1208
rnd-5_family-1614	966	883
rnd-5_family-1622	2377	171
rnd-5_family-1648	1968	2360
rnd-5_family-1667	1273	789
rnd-5_family-1672	643	705
rnd-5_family-1687	289	400
rnd-5_family-1689	3633	1824
rnd-5_family-17	4542	3243
rnd-5_family-1706	1116	1459
rnd-5_family-1710	1869	1321
rnd-5_family-173	3903	4068
rnd-5_family-1736	1340	1224
rnd-5_family-174	3539	2323
rnd-5_family-1751	1960	789
rnd-5_family-1767	1018	986
rnd-5_family-177	5716	8692
rnd-5_family-1794	930	975
rnd-5_family-1800	3013	2855
rnd-5_family-1822	2587	1822
rnd-5_family-1832	902	861
rnd-5_family-184	603	1146
rnd-5_family-1840	329	214
rnd-5_family-1843	5913	3736
rnd-5_family-1865	2534	808
rnd-5_family-1887	262	169
rnd-5_family-1913	778	1433
rnd-5_family-194	908	2720
rnd-5_family-1942	1284	1149
rnd-5_family-1947	6	5
rnd-5_family-1953	1387	1485
rnd-5_family-1968	1342	1437
rnd-5_family-1971	1015	773
rnd-5_family-198	2767	2491
rnd-5_family-1998	1495	1095
rnd-5_family-201	1442	650
rnd-5_family-2013	654	838
rnd-5_family-207	5496	3406
rnd-5_family-2078	3393	1848
rnd-5_family-2087	1972	908
rnd-5_family-209	575	2209
rnd-5_family-2101	4449	2207
rnd-5_family-211	1412	1692
rnd-5_family-2121	1543	2887
rnd-5_family-2138	1201	1094
rnd-5_family-2182	327	257
rnd-5_family-219	625	447
rnd-5_family-2194	669	284
rnd-5_family-2196	1166	1302
rnd-5_family-222	3990	2229
rnd-5_family-223	417	364
rnd-5_family-224	4034	278
rnd-5_family-2265	1567	645
rnd-5_family-2279	693	615
rnd-5_family-228	248	26
rnd-5_family-2306	837	481
rnd-5_family-234	1177	1041
rnd-5_family-2356	678	519
rnd-5_family-242	2669	5155
rnd-5_family-2423	1480	1820
rnd-5_family-243	3512	738
rnd-5_family-2477	2051	531
rnd-5_family-2486	3564	2768
rnd-5_family-2493	617	590
rnd-5_family-25	2493	317
rnd-5_family-251	786	568
rnd-5_family-2517	4	3
rnd-5_family-2523	1782	994
rnd-5_family-2550	1163	708
rnd-5_family-2568	434	442
rnd-5_family-257	79	66
rnd-5_family-2583	911	458
rnd-5_family-2648	1598	454
rnd-5_family-2675	302	337
rnd-5_family-2681	754	718
rnd-5_family-2714	699	0
rnd-5_family-273	1425	1279
rnd-5_family-2747	517	475
rnd-5_family-2749	373	245
rnd-5_family-275	5690	5332
rnd-5_family-2756	656	662
rnd-5_family-279	2433	1728
rnd-5_family-2791	3696	5002
rnd-5_family-2836	1290	1059
rnd-5_family-286	3274	2698
rnd-5_family-287	3123	2637
rnd-5_family-2887	3361	2767
rnd-5_family-289	718	792
rnd-5_family-2963	24	7
rnd-5_family-2976	1248	1083
rnd-5_family-3	3206	2406
rnd-5_family-307	836	651
rnd-5_family-3141	457	440
rnd-5_family-316	1554	1980
rnd-5_family-3161	1796	1724
rnd-5_family-3201	197	463
rnd-5_family-3228	749	258
rnd-5_family-3230	819	840
rnd-5_family-325	736	476
rnd-5_family-332	2391	2195
rnd-5_family-3368	1621	1100
rnd-5_family-3376	288	697
rnd-5_family-34	1708	5
rnd-5_family-343	6715	3653
rnd-5_family-3458	1330	717
rnd-5_family-3477	1175	1148
rnd-5_family-3480	626	694
rnd-5_family-3481	213	292
rnd-5_family-35	1011	662
rnd-5_family-350	995	229
rnd-5_family-3517	179	100
rnd-5_family-3556	1245	807
rnd-5_family-358	6881	1923
rnd-5_family-359	2963	3304
rnd-5_family-360	460	572
rnd-5_family-3601	1324	652
rnd-5_family-361	723	427
rnd-5_family-3675	89	103
rnd-5_family-37	1350	2160
rnd-5_family-375	1638	4628
rnd-5_family-381	1748	2887
rnd-5_family-386	289	874
rnd-5_family-390	5	9
rnd-5_family-391	1959	8698
rnd-5_family-3980	738	658
rnd-5_family-402	6614	3851
rnd-5_family-404	2919	6633
rnd-5_family-409	319	260
rnd-5_family-410	749	356
rnd-5_family-4107	2117	621
rnd-5_family-415	1141	1689
rnd-5_family-416	1242	663
rnd-5_family-4171	1001	963
rnd-5_family-4186	1117	147
rnd-5_family-440	1088	947
rnd-5_family-444	180	166
rnd-5_family-445	1215	675
rnd-5_family-45	726	275
rnd-5_family-451	713	429
rnd-5_family-456	619	723
rnd-5_family-4563	520	416
rnd-5_family-4742	1897	1468
rnd-5_family-475	4421	6279
rnd-5_family-48	1166	882
rnd-5_family-4825	492	364
rnd-5_family-486	1108	7
rnd-5_family-4860	984	628
rnd-5_family-4929	408	638
rnd-5_family-5098	2114	1749
rnd-5_family-5107	116	1300
rnd-5_family-513	818	455
rnd-5_family-515	1299	1826
rnd-5_family-5218	716	383
rnd-5_family-525	4010	3178
rnd-5_family-5282	582	556
rnd-5_family-536	801	1409
rnd-5_family-540	758	790
rnd-5_family-5400	658	409
rnd-5_family-5403	1125	3045
rnd-5_family-545	1622	1861
rnd-5_family-5480	1049	354
rnd-5_family-551	711	717
rnd-5_family-554	325	220
rnd-5_family-559	1991	1694
rnd-5_family-56	3106	2777
rnd-5_family-560	329	340
rnd-5_family-571	7692	7553
rnd-5_family-574	1651	1286
rnd-5_family-579	567	888
rnd-5_family-590	7310	7945
rnd-5_family-595	1832	1148
rnd-5_family-598	50	90
rnd-5_family-600	449	1
rnd-5_family-606	3487	886
rnd-5_family-607	908	52
rnd-5_family-61	3456	3417
rnd-5_family-615	-	289
rnd-5_family-629	693	670
rnd-5_family-630	787	495
rnd-5_family-645	2231	2008
rnd-5_family-646	4102	2927
rnd-5_family-648	713	187
rnd-5_family-653	457	705
rnd-5_family-670	824	918
rnd-5_family-672	2258	2134
rnd-5_family-686	638	143
rnd-5_family-689	20	13
rnd-5_family-691	553	554
rnd-5_family-694	918	672
rnd-5_family-698	2758	2730
rnd-5_family-699	557	1096
rnd-5_family-70	383	5300
rnd-5_family-702	653	647
rnd-5_family-7065	766	682
rnd-5_family-708	516	540
rnd-5_family-71	47	274
rnd-5_family-72	0	61
rnd-5_family-73	0	1784
rnd-5_family-737	1266	568
rnd-5_family-739	658	287
rnd-5_family-751	262	1951
rnd-5_family-752	1214	3663
rnd-5_family-757	5295	5876
rnd-5_family-765	1392	402
rnd-5_family-774	674	462
rnd-5_family-778	1465	1372
rnd-5_family-788	3520	3595
rnd-5_family-795	1527	1412
rnd-5_family-801	1615	1355
rnd-5_family-814	9171	4617
rnd-5_family-822	5467	2566
rnd-5_family-823	1726	672
rnd-5_family-8271	1328	897
rnd-5_family-83	2057	3743
rnd-5_family-846	902	704
rnd-5_family-852	2036	1407
rnd-5_family-86	5219	4544
rnd-5_family-863	3347	7
rnd-5_family-864	747	0
rnd-5_family-870	1082	764
rnd-5_family-871	1481	306
rnd-5_family-877	526	106
rnd-5_family-882	710	693
rnd-5_family-90	1086	486
rnd-5_family-909	859	1067
rnd-5_family-912	1017	859
rnd-5_family-931	1141	733
rnd-5_family-949	1967	1871
rnd-5_family-952	887	888
rnd-5_family-961	848	691
rnd-5_family-967	351	361
rnd-5_family-97	551	534
rnd-5_family-98	1028	1281
rnd-5_family-99	455	3106
rnd-6_family-100	3184	7990
rnd-6_family-10063	263	377
rnd-6_family-1009	684	588
rnd-6_family-101	406	1800
rnd-6_family-10123	266	91
rnd-6_family-10185	418	416
rnd-6_family-10260	706	304
rnd-6_family-1028	805	797
rnd-6_family-1035	227	108
rnd-6_family-10371	26	48
rnd-6_family-1039	173	746
rnd-6_family-1040	501	1421
rnd-6_family-10405	1608	520
rnd-6_family-1042	109	105
rnd-6_family-10549	962	69
rnd-6_family-1055	447	381
rnd-6_family-10553	116	55
rnd-6_family-1057	255	216
rnd-6_family-1058	253	266
rnd-6_family-10623	442	166
rnd-6_family-1068	355	414
rnd-6_family-1069	590	120
rnd-6_family-1072	91	662
rnd-6_family-10739	260	48
rnd-6_family-1092	383	333
rnd-6_family-1100	245	267
rnd-6_family-1106	229	178
rnd-6_family-1108	2070	1765
rnd-6_family-1117	828	2956
rnd-6_family-1119	134	1390
rnd-6_family-1120	93	705
rnd-6_family-1126	175	179
rnd-6_family-1133	184	652
rnd-6_family-1134	776	537
rnd-6_family-1135	251	66
rnd-6_family-11364	96	144
rnd-6_family-1145	2095	2770
rnd-6_family-11503	241	283
rnd-6_family-1153	745	734
rnd-6_family-1154	143	134
rnd-6_family-1160	654	675
rnd-6_family-11624	440	347
rnd-6_family-11636	130	872
rnd-6_family-11760	264	1085
rnd-6_family-11823	106	110
rnd-6_family-11875	78	92
rnd-6_family-11915	118	98
rnd-6_family-1192	461	410
rnd-6_family-11923	3198	3431
rnd-6_family-1200	212	231
rnd-6_family-12000	231	115
rnd-6_family-12116	401	44
rnd-6_family-1212	192	188
rnd-6_family-1215	1171	914
rnd-6_family-12154	338	96
rnd-6_family-1217	702	594
rnd-6_family-1219	289	1
rnd-6_family-12206	252	169
rnd-6_family-12216	611	676
rnd-6_family-1222	94	121
rnd-6_family-1223	370	360
rnd-6_family-1224	459	582
rnd-6_family-12304	199	104
rnd-6_family-1253	341	239
rnd-6_family-1257	159	1050
rnd-6_family-126	1481	1676
rnd-6_family-1260	472	0
rnd-6_family-1262	6876	245
rnd-6_family-1263	2779	6
rnd-6_family-12725	265	240
rnd-6_family-1275	508	543
rnd-6_family-1278	377	340
rnd-6_family-12786	819	524
rnd-6_family-1286	5334	3937
rnd-6_family-1287	735	490
rnd-6_family-1288	1305	882
rnd-6_family-1292	671	609
rnd-6_family-1294	107	184
rnd-6_family-1298	179	219
rnd-6_family-130	3128	2106
rnd-6_family-1300	340	314
rnd-6_family-13019	130	63
rnd-6_family-1305	3514	855
rnd-6_family-13108	111	91
rnd-6_family-13134	540	507
rnd-6_family-1326	1217	814
rnd-6_family-1332	861	701
rnd-6_family-1335	1723	2347
rnd-6_family-1342	2353	1668
rnd-6_family-1343	198	358
rnd-6_family-1345	3267	2984
rnd-6_family-1349	138	74
rnd-6_family-13555	985	328
rnd-6_family-1364	693	662
rnd-6_family-13650	634	402
rnd-6_family-1366	281	222
rnd-6_family-1371	1958	3042
rnd-6_family-1381	487	490
rnd-6_family-13826	232	117
rnd-6_family-13894	275	86
rnd-6_family-14097	178	215
rnd-6_family-1414	327	285
rnd-6_family-14144	590	12
rnd-6_family-1416	267	227
rnd-6_family-1417	3020	8543
rnd-6_family-14237	257	104
rnd-6_family-1444	960	680
rnd-6_family-1448	403	387
rnd-6_family-1458	2251	1380
rnd-6_family-1465	529	364
rnd-6_family-1475	124	2
rnd-6_family-1477	533	431
rnd-6_family-1478	2106	8653
rnd-6_family-148	727	705
rnd-6_family-14892	218	183
rnd-6_family-1495	348	557
rnd-6_family-1504	957	1856
rnd-6_family-1525	191	292
rnd-6_family-1528	162	296
rnd-6_family-15296	233	43
rnd-6_family-1533	550	487
rnd-6_family-154	1625	595
rnd-6_family-1547	1439	1309
rnd-6_family-1553	106	130
rnd-6_family-15535	2214	653
rnd-6_family-1554	244	140
rnd-6_family-1555	794	847
rnd-6_family-1559	481	520
rnd-6_family-1564	257	214
rnd-6_family-1565	1334	801
rnd-6_family-15717	409	274
rnd-6_family-1582	950	1218
rnd-6_family-15855	211	150
rnd-6_family-1587	1621	1180
rnd-6_family-15902	171	154
rnd-6_family-1594	413	179
rnd-6_family-1598	152	157
rnd-6_family-16	858	131
rnd-6_family-1604	412	401
rnd-6_family-1605	1097	983
rnd-6_family-1606	2679	2075
rnd-6_family-16061	146	59
rnd-6_family-162	1146	500
rnd-6_family-1626	320	297
rnd-6_family-163	2539	11388
rnd-6_family-1630	398	467
rnd-6_family-1634	124	119
rnd-6_family-1639	1172	611
rnd-6_family-165	647	0
rnd-6_family-1650	236	531
rnd-6_family-1651	436	448
rnd-6_family-166	1214	1
rnd-6_family-1663	846	613
rnd-6_family-1670	320	302
rnd-6_family-1704	485	547
rnd-6_family-1705	1101	776
rnd-6_family-1715	3032	2063
rnd-6_family-1719	494	58
rnd-6_family-1724	1375	4
rnd-6_family-1727	2869	1978
rnd-6_family-1729	192	0
rnd-6_family-1731	414	1
rnd-6_family-17359	497	346
rnd-6_family-1741	234	216
rnd-6_family-1743	140	167
rnd-6_family-1763	269	268
rnd-6_family-177	426	340
rnd-6_family-1772	210	1438
rnd-6_family-178	2391	1017
rnd-6_family-17829	246	201
rnd-6_family-1789	839	700
rnd-6_family-1798	154	173
rnd-6_family-1803	2155	1231
rnd-6_family-1806	478	448
rnd-6_family-181	365	272
rnd-6_family-1816	526	15
rnd-6_family-1818	1293	1222
rnd-6_family-1826	99	103
rnd-6_family-1829	267	251
rnd-6_family-183	1094	597
rnd-6_family-1850	243	411
rnd-6_family-186	414	258
rnd-6_family-187	672	516
rnd-6_family-1885	834	913
rnd-6_family-189	66	197
rnd-6_family-1899	1216	1116
rnd-6_family-19182	10	47
rnd-6_family-192	566	658
rnd-6_family-193	22	30
rnd-6_family-1930	1712	2518
rnd-6_family-1933	455	459
rnd-6_family-1957	174	145
rnd-6_family-1960	161	108
rnd-6_family-1984	1941	542
rnd-6_family-206	1685	825
rnd-6_family-210	2673	999
rnd-6_family-2101	1302	397
rnd-6_family-211	495	443
rnd-6_family-21181	356	0
rnd-6_family-21190	266	255
rnd-6_family-2128	462	412
rnd-6_family-2134	287	141
rnd-6_family-2136	1139	1189
rnd-6_family-2140	218	240
rnd-6_family-2154	474	478
rnd-6_family-2169	1	1906
rnd-6_family-2172	253	320
rnd-6_family-2184	370	2
rnd-6_family-2189	627	1211
rnd-6_family-2191	666	550
rnd-6_family-2201	850	609
rnd-6_family-2203	527	565
rnd-6_family-2207	808	19
rnd-6_family-2210	347	319
rnd-6_family-2222	244	262
rnd-6_family-2224	151	210
rnd-6_family-2229	650	1717
rnd-6_family-2245	3748	973
rnd-6_family-225	1801	853
rnd-6_family-2253	408	1788
rnd-6_family-2254	877	764
rnd-6_family-22587	4783	2164
rnd-6_family-2268	1947	1235
rnd-6_family-2308	88	179
rnd-6_family-2309	1823	4594
rnd-6_family-2320	556	261
rnd-6_family-2331	5832	3509
rnd-6_family-2347	246	197
rnd-6_family-2354	395	55
rnd-6_family-2360	1545	4
rnd-6_family-2365	575	9
rnd-6_family-2366	255	0
rnd-6_family-2371	649	624
rnd-6_family-2374	895	3668
rnd-6_family-238	322	317
rnd-6_family-23874	267	31
rnd-6_family-239	386	354
rnd-6_family-2393	12	1295
rnd-6_family-2408	399	1141
rnd-6_family-2409	120	100
rnd-6_family-2413	203	174
rnd-6_family-2415	505	377
rnd-6_family-2428	537	260
rnd-6_family-2429	730	420
rnd-6_family-2433	445	389
rnd-6_family-2439	436	537
rnd-6_family-244	1671	1094
rnd-6_family-2453	0	29
rnd-6_family-24563	191	164
rnd-6_family-24585	20	12
rnd-6_family-2460	4403	4472
rnd-6_family-2479	712	692
rnd-6_family-2488	532	383
rnd-6_family-2495	107	106
rnd-6_family-2498	230	176
rnd-6_family-250	2204	2152
rnd-6_family-2500	1625	1242
rnd-6_family-2502	252	243
rnd-6_family-2509	1311	317
rnd-6_family-2511	626	871
rnd-6_family-2512	129	178
rnd-6_family-2513	2155	3268
rnd-6_family-2514	303	128
rnd-6_family-2524	376	413
rnd-6_family-2529	113	110
rnd-6_family-25365	385	218
rnd-6_family-254	81	384
rnd-6_family-2541	160	141
rnd-6_family-2547	319	330
rnd-6_family-255	215	276
rnd-6_family-2553	325	141
rnd-6_family-256	634	895
rnd-6_family-2568	125	260
rnd-6_family-257	618	420
rnd-6_family-2578	360	340
rnd-6_family-2586	260	359
rnd-6_family-259	771	649
rnd-6_family-2599	266	187
rnd-6_family-261	562	518
rnd-6_family-2612	243	238
rnd-6_family-2616	799	283
rnd-6_family-2617	613	600
rnd-6_family-2618	995	94
rnd-6_family-2620	561	839
rnd-6_family-2635	1332	5228
rnd-6_family-2643	297	303
rnd-6_family-266	25	68
rnd-6_family-2679	95	121
rnd-6_family-2705	1147	1071
rnd-6_family-2712	415	388
rnd-6_family-2713	412	1360
rnd-6_family-2716	399	419
rnd-6_family-2739	129	82
rnd-6_family-2740	210	508
rnd-6_family-2749	246	244
rnd-6_family-275	4573	1161
rnd-6_family-27557	36	143
rnd-6_family-276	208	183
rnd-6_family-2761	776	847
rnd-6_family-2770	121	93
rnd-6_family-2780	776	3719
rnd-6_family-2796	236	170
rnd-6_family-2801	610	576
rnd-6_family-2864	349	264
rnd-6_family-2871	3901	3304
rnd-6_family-2883	367	423
rnd-6_family-2886	203	175
rnd-6_family-2894	300	261
rnd-6_family-2897	2582	2218
rnd-6_family-290	247	260
rnd-6_family-2925	237	254
rnd-6_family-2927	436	6
rnd-6_family-294	195	83
rnd-6_family-2943	174	45
rnd-6_family-2968	2126	936
rnd-6_family-2978	535	306
rnd-6_family-2992	474	597
rnd-6_family-3009	690	282
rnd-6_family-3011	87	73
rnd-6_family-3019	65	248
rnd-6_family-302	1747	970
rnd-6_family-3020	228	296
rnd-6_family-3022	245	269
rnd-6_family-3025	251	252
rnd-6_family-3033	272	271
rnd-6_family-3034	1228	640
rnd-6_family-3062	299	447
rnd-6_family-3092	649	384
rnd-6_family-3116	459	620
rnd-6_family-3128	668	756
rnd-6_family-313	291	343
rnd-6_family-3137	85	169
rnd-6_family-314	251	130
rnd-6_family-3151	192	244
rnd-6_family-316	832	1934
rnd-6_family-3169	926	937
rnd-6_family-3182	369	392
rnd-6_family-3187	0	68
rnd-6_family-3195	1579	503
rnd-6_family-3199	913	564
rnd-6_family-320	285	241
rnd-6_family-3208	1036	1019
rnd-6_family-3214	243	169
rnd-6_family-322	175	173
rnd-6_family-324	26	585
rnd-6_family-3243	700	1
rnd-6_family-325	300	714
rnd-6_family-3252	579	298
rnd-6_family-326	480	1
rnd-6_family-3266	385	307
rnd-6_family-3268	281	0
rnd-6_family-3271	1284	727
rnd-6_family-328	930	122
rnd-6_family-3281	100	90
rnd-6_family-3306	238	90
rnd-6_family-3307	439	289
rnd-6_family-3308	247	194
rnd-6_family-3318	271	61
rnd-6_family-3326	1266	3635
rnd-6_family-3334	165	331
rnd-6_family-3336	4116	148
rnd-6_family-3341	157	158
rnd-6_family-3353	514	165
rnd-6_family-3356	246	75
rnd-6_family-3362	906	964
rnd-6_family-337	252	254
rnd-6_family-3376	504	576
rnd-6_family-3385	0	1419
rnd-6_family-3386	138	327
rnd-6_family-339	213	552
rnd-6_family-340	344	297
rnd-6_family-3400	675	765
rnd-6_family-3424	671	689
rnd-6_family-3449	180	36
rnd-6_family-3458	1636	857
rnd-6_family-346	341	424
rnd-6_family-3465	1184	386
rnd-6_family-3476	241	231
rnd-6_family-3487	185	161
rnd-6_family-3511	334	267
rnd-6_family-3525	174	304
rnd-6_family-3526	185	371
rnd-6_family-3528	3083	1197
rnd-6_family-353	429	425
rnd-6_family-3539	1327	586
rnd-6_family-354	843	834
rnd-6_family-3541	211	175
rnd-6_family-3542	492	185
rnd-6_family-3545	271	13
rnd-6_family-355	185	530
rnd-6_family-3552	416	295
rnd-6_family-3573	466	586
rnd-6_family-3574	247	305
rnd-6_family-3590	262	14
rnd-6_family-3594	2011	658
rnd-6_family-360	417	986
rnd-6_family-3604	476	166
rnd-6_family-3606	732	599
rnd-6_family-3626	486	271
rnd-6_family-3673	2132	3230
rnd-6_family-3680	812	785
rnd-6_family-3701	545	868
rnd-6_family-3706	978	622
rnd-6_family-375	366	88
rnd-6_family-3755	872	328
rnd-6_family-376	63	69
rnd-6_family-3776	288	297
rnd-6_family-3779	5900	3615
rnd-6_family-3784	1172	2891
rnd-6_family-3791	290	293
rnd-6_family-3797	123	161
rnd-6_family-381	218	71
rnd-6_family-3813	1612	1053
rnd-6_family-3820	280	201
rnd-6_family-3824	208	328
rnd-6_family-3826	854	765
rnd-6_family-3840	253	255
rnd-6_family-3855	246	634
rnd-6_family-3875	2620	1199
rnd-6_family-3880	421	148
rnd-6_family-3883	158	142
rnd-6_family-3889	449	284
rnd-6_family-3898	398	413
rnd-6_family-3909	666	1316
rnd-6_family-3925	121	81
rnd-6_family-393	299	235
rnd-6_family-3957	1098	568
rnd-6_family-3958	37	60
rnd-6_family-3968	4020	2870
rnd-6_family-3987	354	336
rnd-6_family-400	864	760
rnd-6_family-4008	418	234
rnd-6_family-4009	590	16
rnd-6_family-4017	532	413
rnd-6_family-402	923	773
rnd-6_family-4024	188	177
rnd-6_family-4030	662	319
rnd-6_family-4036	342	175
rnd-6_family-4065	361	385
rnd-6_family-4066	592	777
rnd-6_family-408	696	388
rnd-6_family-4081	281	284
rnd-6_family-4091	65	39
rnd-6_family-4116	817	21
rnd-6_family-4142	264	262
rnd-6_family-415	695	963
rnd-6_family-4244	1333	349
rnd-6_family-4245	374	63
rnd-6_family-4261	263	356
rnd-6_family-4310	712	811
rnd-6_family-4355	86	42
rnd-6_family-4357	417	338
rnd-6_family-4358	230	157
rnd-6_family-4359	200	162
rnd-6_family-4366	421	1436
rnd-6_family-4379	467	349
rnd-6_family-438	172	150
rnd-6_family-4390	972	849
rnd-6_family-4393	764	862
rnd-6_family-4415	897	617
rnd-6_family-442	397	433
rnd-6_family-4442	310	172
rnd-6_family-4449	245	151
rnd-6_family-447	460	393
rnd-6_family-4487	394	219
rnd-6_family-4492	19	999
rnd-6_family-4496	286	316
rnd-6_family-45	755	788
rnd-6_family-4517	333	281
rnd-6_family-454	2567	1811
rnd-6_family-4544	335	341
rnd-6_family-4545	92	177
rnd-6_family-4546	259	168
rnd-6_family-4569	619	308
rnd-6_family-4578	816	4430
rnd-6_family-4605	171	155
rnd-6_family-4614	522	529
rnd-6_family-4616	765	983
rnd-6_family-4627	332	452
rnd-6_family-4665	309	138
rnd-6_family-4685	172	53
rnd-6_family-4693	121	90
rnd-6_family-471	1516	899
rnd-6_family-4715	158	315
rnd-6_family-4719	278	200
rnd-6_family-4721	88	83
rnd-6_family-4751	794	539
rnd-6_family-4805	72	32
rnd-6_family-481	545	523
rnd-6_family-4810	95	100
rnd-6_family-4813	476	269
rnd-6_family-4823	500	443
rnd-6_family-4853	5733	2924
rnd-6_family-487	1622	4992
rnd-6_family-4876	216	231
rnd-6_family-4882	6145	6527
rnd-6_family-4897	765	747
rnd-6_family-490	461	129
rnd-6_family-4913	297	198
rnd-6_family-492	2563	1070
rnd-6_family-4941	515	104
rnd-6_family-4975	525	391
rnd-6_family-5014	195	263
rnd-6_family-5058	129	627
rnd-6_family-506	339	169
rnd-6_family-51	1547	536
rnd-6_family-5100	908	753
rnd-6_family-5102	3471	6116
rnd-6_family-5108	700	375
rnd-6_family-513	287	225
rnd-6_family-514	0	760
rnd-6_family-5141	157	175
rnd-6_family-516	3788	2962
rnd-6_family-5166	1154	911
rnd-6_family-5175	256	145
rnd-6_family-5176	278	242
rnd-6_family-5180	739	824
rnd-6_family-52	13325	4718
rnd-6_family-5203	188	108
rnd-6_family-5210	309	330
rnd-6_family-522	2856	2182
rnd-6_family-5223	19	277
rnd-6_family-5224	417	363
rnd-6_family-5227	177	208
rnd-6_family-524	323	168
rnd-6_family-5248	704	245
rnd-6_family-526	583	486
rnd-6_family-5278	281	279
rnd-6_family-5284	464	437
rnd-6_family-53	3559	2221
rnd-6_family-5322	314	335
rnd-6_family-5350	250	343
rnd-6_family-5359	842	435
rnd-6_family-5360	382	385
rnd-6_family-5417	186	194
rnd-6_family-5425	397	291
rnd-6_family-550	500	336
rnd-6_family-552	2104	2091
rnd-6_family-554	528	87
rnd-6_family-555	121	450
rnd-6_family-556	214	226
rnd-6_family-558	1489	1389
rnd-6_family-56	13982	556
rnd-6_family-5616	5	310
rnd-6_family-5639	501	223
rnd-6_family-5650	254	0
rnd-6_family-5654	371	253
rnd-6_family-5661	522	183
rnd-6_family-5663	300	177
rnd-6_family-5669	1364	513
rnd-6_family-5713	171	46
rnd-6_family-5740	163	215
rnd-6_family-5743	250	245
rnd-6_family-5749	589	7894
rnd-6_family-5809	278	357
rnd-6_family-5810	531	836
rnd-6_family-5823	457	418
rnd-6_family-5824	263	47
rnd-6_family-583	354	302
rnd-6_family-5856	669	1523
rnd-6_family-5859	521	395
rnd-6_family-588	171	641
rnd-6_family-590	422	581
rnd-6_family-5935	91	107
rnd-6_family-5941	293	317
rnd-6_family-5942	4320	7131
rnd-6_family-5968	215	204
rnd-6_family-5972	617	639
rnd-6_family-598	268	309
rnd-6_family-6011	2455	1963
rnd-6_family-6023	2004	1825
rnd-6_family-6025	200	231
rnd-6_family-6051	141	660
rnd-6_family-6090	231	198
rnd-6_family-6174	461	376
rnd-6_family-618	223	115
rnd-6_family-619	655	250
rnd-6_family-6191	1684	1458
rnd-6_family-620	472	187
rnd-6_family-621	613	105
rnd-6_family-622	1526	1206
rnd-6_family-6265	918	30
rnd-6_family-6298	499	713
rnd-6_family-63	592	510
rnd-6_family-6332	290	297
rnd-6_family-6335	882	365
rnd-6_family-639	2788	114
rnd-6_family-6424	2622	1512
rnd-6_family-6443	376	374
rnd-6_family-6451	253	199
rnd-6_family-6487	169	30
rnd-6_family-651	550	364
rnd-6_family-6512	123	106
rnd-6_family-652	148	554
rnd-6_family-6545	217	195
rnd-6_family-6553	226	195
rnd-6_family-656	1065	1103
rnd-6_family-6571	166	173
rnd-6_family-658	1039	999
rnd-6_family-6600	364	222
rnd-6_family-6602	637	318
rnd-6_family-664	9	342
rnd-6_family-6640	903	898
rnd-6_family-6695	472	621
rnd-6_family-67	473	373
rnd-6_family-671	253	171
rnd-6_family-675	196	233
rnd-6_family-676	1133	1099
rnd-6_family-6825	709	359
rnd-6_family-685	339	392
rnd-6_family-690	342	369
rnd-6_family-6900	283	129
rnd-6_family-691	327	81
rnd-6_family-7029	285	286
rnd-6_family-7094	278	262
rnd-6_family-71	96	52
rnd-6_family-711	612	529
rnd-6_family-7146	317	330
rnd-6_family-7147	526	507
rnd-6_family-718	689	980
rnd-6_family-7283	479	0
rnd-6_family-7299	157	98
rnd-6_family-7300	1217	1044
rnd-6_family-7338	843	64
rnd-6_family-7344	623	625
rnd-6_family-736	1947	1361
rnd-6_family-737	253	196
rnd-6_family-738	719	99
rnd-6_family-7386	1611	1346
rnd-6_family-739	1285	854
rnd-6_family-7412	875	476
rnd-6_family-7535	604	249
rnd-6_family-7569	438	327
rnd-6_family-7580	448	0
rnd-6_family-7586	355	289
rnd-6_family-7601	2757	3019
rnd-6_family-7623	609	372
rnd-6_family-7628	550	726
rnd-6_family-7657	152	478
rnd-6_family-769	1116	1006
rnd-6_family-7693	2108	696
rnd-6_family-77	347	335
rnd-6_family-7704	155	54
rnd-6_family-7723	398	294
rnd-6_family-7730	190	283
rnd-6_family-7739	593	409
rnd-6_family-774	1751	950
rnd-6_family-7780	159	164
rnd-6_family-779	375	267
rnd-6_family-7825	269	102
rnd-6_family-7842	269	469
rnd-6_family-7849	307	365
rnd-6_family-7858	160	202
rnd-6_family-794	792	663
rnd-6_family-7952	137	115
rnd-6_family-7982	49	326
rnd-6_family-7993	384	330
rnd-6_family-7994	143	33
rnd-6_family-8043	387	436
rnd-6_family-816	267	165
rnd-6_family-8176	132	164
rnd-6_family-8207	117	74
rnd-6_family-8239	356	313
rnd-6_family-8245	139	206
rnd-6_family-825	240	172
rnd-6_family-828	7416	6945
rnd-6_family-829	422	2162
rnd-6_family-8296	1824	642
rnd-6_family-83	1392	1341
rnd-6_family-836	647	2630
rnd-6_family-8375	257	271
rnd-6_family-847	667	707
rnd-6_family-848	116	93
rnd-6_family-849	595	567
rnd-6_family-850	448	690
rnd-6_family-8542	361	238
rnd-6_family-8552	4282	2704
rnd-6_family-8623	193	197
rnd-6_family-868	271	277
rnd-6_family-8690	309	241
rnd-6_family-8712	602	419
rnd-6_family-8740	423	317
rnd-6_family-8778	607	334
rnd-6_family-8805	253	296
rnd-6_family-8820	772	764
rnd-6_family-8862	275	162
rnd-6_family-892	336	290
rnd-6_family-896	1051	1024
rnd-6_family-898	203	224
rnd-6_family-9013	70	396
rnd-6_family-9032	99	315
rnd-6_family-906	423	413
rnd-6_family-920	400	385
rnd-6_family-9291	738	390
rnd-6_family-93	338	341
rnd-6_family-932	283	181
rnd-6_family-933	136	77
rnd-6_family-9333	383	362
rnd-6_family-935	488	415
rnd-6_family-9364	494	411
rnd-6_family-937	470	354
rnd-6_family-9379	230	187
rnd-6_family-947	919	834
rnd-6_family-9492	29	361
rnd-6_family-9495	356	834
rnd-6_family-95	753	336
rnd-6_family-950	436	236
rnd-6_family-9505	499	274
rnd-6_family-9520	273	445
rnd-6_family-9522	267	253
rnd-6_family-9552	297	242
rnd-6_family-9623	270	178
rnd-6_family-9628	92	92
rnd-6_family-967	90	108
rnd-6_family-974	387	372
rnd-6_family-9781	256	282
rnd-6_family-9785	332	269
rnd-6_family-9799	192	178
rnd-6_family-980	771	378
rnd-6_family-9949	1407	1167
rnd-6_family-9967	409	238
